# Supplementary material for: A new antiproliferative noscapine analogue: chemical synthesis and biological evaluation
Source: Oncotarget. 2016 May 26;7(26):40518–30. doi: 10.18632/oncotarget.9642 (PMC5130025; doi:10.18632/oncotarget.9642)
Supplement: Supplementary file 1 [file oncotarget-07-40518-s001.cif]

 
data_7

_vrf_PLAT420_7
;
RESPONSE: The hydroxyl group containing O5 is disordered with respect
to the crystallographic twofold axis (0, y, 0).  Two hydroxyl hydrogen
atom positions (H5OA and H50B) were located from a difference Fourier
map, were given occupancy factors of 0.5, and were allowed to freely
refine (coordinates and displacement parameters).  One position of the
hydroxyl hydrogen (H5OA) is oriented towards the symmetry-related O5
atom, while the other (H5OB) is not oriented towards an acceptor atom
suitable for a hydrogen-bonded interaction. 
;

_audit_creation_method            SHELXL-2013 

_publ_contact_author_name         'Dr. Frederick G. West'
_publ_contact_author_address
; Department of Chemistry
  University of Alberta
  Edmonton, Alberta T6G 2G2
  Canada
;
_publ_contact_author_email        frederick.west@ualberta.ca
_publ_contact_author_fax          '1(780)4928231'
_publ_contact_letter
; To: Cambridge Crystallographic Data Centre
  Please accept the following CIF data for a structure we hope to
  publish in Oncotarget.  Please forward any questions
  concerning this CIF to Bob McDonald (Bob.McDonald@ualberta.ca).
;
_publ_requested_journal
 'Oncotarget'
_publ_section_title
;
Construction of alpha-hydroxy-cyclopentanones via one-pot oxidation
of the Nazarov intermediate with triplet oxygen
;
loop_
_publ_author_name
_publ_author_address
 'Ghaly, Peter E.'
; Department of Chemistry
  University of Alberta
  Edmonton, Alberta T6G 2G2
  Canada
;
 'El-Magd, Rabab Abou'
; Department of Chemistry
  University of Alberta
  Edmonton, Alberta T6G 2G2
  Canada
;
 'Churchill, Cassandra D. M.'
; Department of Chemistry
  University of Alberta
  Edmonton, Alberta T6G 2G2
  Canada
;
 'Tuszynski, Jack A.'
; Department of Oncology
  University of Alberta
  Cross Cancer Institute
  11560 University Avenue
  Edmonton, Alberta T6G 1Z2
  Canada
;
 'West, Frederick G.'
; Department of Chemistry
  University of Alberta
  Edmonton, Alberta T6G 2G2
  Canada
;

#===END
  
_chemical_name_systematic 
; 
 ? 
; 
_chemical_name_common             ? 
_chemical_melting_point           ? 
_chemical_formula_moiety          'C18 H16 O7' 
_chemical_formula_sum 
 'C18 H16 O7' 
_chemical_formula_weight          344.31 
  
loop_ 
 _atom_type_symbol 
 _atom_type_description 
 _atom_type_scat_dispersion_real 
 _atom_type_scat_dispersion_imag 
 _atom_type_scat_source 
 'C'  'C'   0.0033   0.0016 
 'International Tables Vol C Tables 4.2.6.8 and 6.1.1.4' 
 'H'  'H'   0.0000   0.0000 
 'International Tables Vol C Tables 4.2.6.8 and 6.1.1.4' 
 'O'  'O'   0.0106   0.0060 
 'International Tables Vol C Tables 4.2.6.8 and 6.1.1.4' 
  
_space_group_crystal_system       monoclinic 
_space_group_IT_number            5 
_space_group_name_H-M_alt         'C 2' 
_space_group_name_Hall            'C 2y' 
  
_shelx_space_group_comment 
; 
The symmetry employed for this shelxl refinement is uniquely defined 
by the following loop, which should always be used as a source of 
symmetry information in preference to the above space-group names. 
They are only intended as comments. 
; 
  
loop_ 
 _space_group_symop_operation_xyz 
 'x, y, z' 
 '-x, y, -z' 
 'x+1/2, y+1/2, z' 
 '-x+1/2, y+1/2, -z' 
  
_cell_length_a                    23.3589(10) 
_cell_length_b                    7.1466(3) 
_cell_length_c                    9.8636(4) 
_cell_angle_alpha                 90 
_cell_angle_beta                  109.9130(5) 
_cell_angle_gamma                 90 
_cell_volume                      1548.15(11) 
_cell_formula_units_Z             4 
_cell_measurement_temperature     193(2) 
_cell_measurement_reflns_used     7409 
_cell_measurement_theta_min       2.20 
_cell_measurement_theta_max       27.43 
  
_exptl_crystal_description        prism 
_exptl_crystal_colour             colourless 
_exptl_crystal_density_meas       ? 
_exptl_crystal_density_method     ? 
_exptl_crystal_density_diffrn     1.477 
_exptl_crystal_F_000              720 
_exptl_transmission_factor_min    ? 
_exptl_transmission_factor_max    ? 
_exptl_crystal_size_max           0.573 
_exptl_crystal_size_mid           0.307 
_exptl_crystal_size_min           0.110 
_exptl_absorpt_coefficient_mu     0.115 
_shelx_estimated_absorpt_T_min    0.937 
_shelx_estimated_absorpt_T_max    0.987 
_exptl_absorpt_correction_type    integration 
_exptl_absorpt_correction_T_min   0.9172 
_exptl_absorpt_correction_T_max   1.0000 
_exptl_absorpt_process_details    'SADABS (Sheldrick, 2008)' 
  
_exptl_special_details 
; 
 ? 
; 
  
_diffrn_ambient_temperature       193(2) 
_diffrn_radiation_wavelength      0.71073 
_diffrn_radiation_type            MoK\a 
_diffrn_source                    ? 
_diffrn_measurement_device_type   'Bruker APEX-II CCD' 
_diffrn_measurement_method        '\w scans' 
_diffrn_detector_area_resol_mean  ? 
_diffrn_reflns_number             6915 
_diffrn_reflns_av_unetI/netI      0.0186 
_diffrn_reflns_av_R_equivalents   0.0129 
_diffrn_reflns_limit_h_min        -30 
_diffrn_reflns_limit_h_max        30 
_diffrn_reflns_limit_k_min        -9 
_diffrn_reflns_limit_k_max        9 
_diffrn_reflns_limit_l_min        -12 
_diffrn_reflns_limit_l_max        12 
_diffrn_reflns_theta_min          1.854 
_diffrn_reflns_theta_max          27.433 
_diffrn_reflns_theta_full         25.242 
_diffrn_measured_fraction_theta_max   0.995 
_diffrn_measured_fraction_theta_full  0.999 
_diffrn_reflns_Laue_measured_fraction_max    0.995 
_diffrn_reflns_Laue_measured_fraction_full   0.999 
_diffrn_reflns_point_group_measured_fraction_max   0.992 
_diffrn_reflns_point_group_measured_fraction_full  1.000 
_reflns_number_total              3527 
_reflns_number_gt                 3414 
_reflns_threshold_expression      'I > 2\s(I)' 
_reflns_Friedel_coverage          0.847 
_reflns_Friedel_fraction_max      0.989 
_reflns_Friedel_fraction_full     1.000 
  
_reflns_special_details 
; 
 Reflections were merged by SHELXL according to the crystal 
 class for the calculation of statistics and refinement. 
  
 _reflns_Friedel_fraction is defined as the number of unique 
 Friedel pairs measured divided by the number that would be 
 possible theoretically, ignoring centric projections and 
 systematic absences. 
; 
  
_computing_data_collection        'Bruker APEX2' 
_computing_cell_refinement        'Bruker SAINT' 
_computing_data_reduction         'Bruker SAINT' 
_computing_structure_solution     'SHELXD (Schneider & Sheldrick, 2002)' 
_computing_structure_refinement   'SHELXL-2013 (Sheldrick, 2013)' 
_computing_molecular_graphics     'Bruker SHELXTL' 
_computing_publication_material   'Bruker SHELXTL' 
  
_refine_special_details 
; 
 ? 
; 
_refine_ls_structure_factor_coef  Fsqd 
_refine_ls_matrix_type            full 
_refine_ls_weighting_scheme       calc 
_refine_ls_weighting_details 
'w=1/[\s^2^(Fo^2^)+(0.0479P)^2^+0.4591P] where P=(Fo^2^+2Fc^2^)/3' 
_atom_sites_solution_primary      ? 
_atom_sites_solution_secondary    ? 
_atom_sites_solution_hydrogens    mixed 
_refine_ls_hydrogen_treatment     mixed 
_refine_ls_extinction_method      none 
_refine_ls_extinction_coef        . 
_refine_ls_abs_structure_details 
; 
 Flack x determined using 1525 quotients [(I+)-(I-)]/[(I+)+(I-)] 
 (Parsons and Flack (2004), Acta Cryst. A60, s61). 
; 
_refine_ls_abs_structure_Flack    0.0(2) 
_chemical_absolute_configuration  unk
_refine_ls_number_reflns          3527 
_refine_ls_number_parameters      234 
_refine_ls_number_restraints      1 
_refine_ls_R_factor_all           0.0308 
_refine_ls_R_factor_gt            0.0296 
_refine_ls_wR_factor_ref          0.0773 
_refine_ls_wR_factor_gt           0.0763 
_refine_ls_goodness_of_fit_ref    1.035 
_refine_ls_restrained_S_all       1.035 
_refine_ls_shift/su_max           0.000 
_refine_ls_shift/su_mean          0.000 
  
loop_ 
 _atom_site_label 
 _atom_site_type_symbol 
 _atom_site_fract_x 
 _atom_site_fract_y 
 _atom_site_fract_z 
 _atom_site_U_iso_or_equiv 
 _atom_site_adp_type 
 _atom_site_occupancy 
 _atom_site_site_symmetry_order 
 _atom_site_calc_flag 
 _atom_site_refinement_flags_posn 
 _atom_site_refinement_flags_adp 
 _atom_site_refinement_flags_occupancy 
 _atom_site_disorder_assembly 
 _atom_site_disorder_group 
O1 O 0.04442(7) 0.6933(2) 0.27866(18) 0.0363(4) Uani 1 1 d . . . . . 
O2 O 0.02031(6) 0.4114(2) 0.34154(15) 0.0258(3) Uani 1 1 d . . . . . 
O3 O 0.21508(6) 0.37760(19) 0.08741(15) 0.0270(3) Uani 1 1 d . . . . . 
O4 O 0.14499(6) 0.64417(18) 0.13908(14) 0.0236(3) Uani 1 1 d . . . . . 
O5 O -0.03686(7) 0.2167(3) 0.08988(16) 0.0378(4) Uani 1 1 d . . . . . 
H5OA H -0.017(2) 0.217(7) 0.047(5) 0.017(11) Uiso 0.5 1 d . . P A 1 
H5OB H -0.068(2) 0.171(7) 0.044(5) 0.024(12) Uiso 0.5 1 d . . P B 2 
O6 O -0.21856(6) 0.0604(2) 0.41630(16) 0.0292(3) Uani 1 1 d . . . . . 
O7 O -0.20113(6) 0.3480(2) 0.32986(18) 0.0350(4) Uani 1 1 d . . . . . 
C1 C 0.05275(8) 0.5274(3) 0.2850(2) 0.0232(4) Uani 1 1 d . . . . . 
C2 C 0.03573(7) 0.2169(2) 0.32972(18) 0.0186(3) Uani 1 1 d . . . . . 
H2 H 0.0482 0.1545 0.4262 0.022 Uiso 1 1 calc R U . . . 
C3 C 0.08858(7) 0.2269(3) 0.27572(17) 0.0178(3) Uani 1 1 d . . . . . 
C4 C 0.12420(7) 0.0865(2) 0.24978(19) 0.0199(3) Uani 1 1 d . . . . . 
H4 H 0.1189 -0.0401 0.2723 0.024 Uiso 1 1 calc R U . . . 
C5 C 0.16820(8) 0.1359(3) 0.18964(19) 0.0211(4) Uani 1 1 d . . . . . 
H5 H 0.1940 0.0419 0.1741 0.025 Uiso 1 1 calc R U . . . 
C6 C 0.17502(7) 0.3212(3) 0.15176(18) 0.0187(3) Uani 1 1 d . . . . . 
C7 C 0.13832(8) 0.4633(2) 0.17769(19) 0.0182(3) Uani 1 1 d . . . . . 
C8 C 0.09621(7) 0.4116(2) 0.24218(18) 0.0177(3) Uani 1 1 d . . . . . 
C9 C -0.01916(7) 0.1158(3) 0.22213(19) 0.0215(3) Uani 1 1 d . . . . . 
H9 H -0.0060 -0.0123 0.2046 0.026 Uiso 1 1 calc R U . . . 
C10 C -0.23233(9) 0.2555(3) 0.4137(2) 0.0293(4) Uani 1 1 d . . . . . 
H10A H -0.2186 0.3063 0.5130 0.035 Uiso 1 1 calc R U . . . 
H10B H -0.2768 0.2755 0.3698 0.035 Uiso 1 1 calc R U . . . 
C11 C -0.15735(8) 0.2220(3) 0.32454(19) 0.0228(4) Uani 1 1 d . . . . . 
C12 C -0.11037(8) 0.2505(3) 0.2724(2) 0.0245(4) Uani 1 1 d . . . . . 
H12 H -0.1040 0.3686 0.2357 0.029 Uiso 1 1 calc R U . . . 
C13 C -0.07231(7) 0.0967(3) 0.27605(18) 0.0196(3) Uani 1 1 d . . . . . 
C14 C -0.08237(8) -0.0750(3) 0.3306(2) 0.0232(4) Uani 1 1 d . . . . . 
H14 H -0.0557 -0.1765 0.3333 0.028 Uiso 1 1 calc R U . . . 
C15 C -0.13104(9) -0.1019(3) 0.3819(2) 0.0256(4) Uani 1 1 d . . . . . 
H15 H -0.1382 -0.2192 0.4184 0.031 Uiso 1 1 calc R U . . . 
C16 C -0.16752(8) 0.0500(3) 0.37636(19) 0.0217(4) Uani 1 1 d . . . . . 
C17 C 0.24931(9) 0.2338(3) 0.0481(2) 0.0310(4) Uani 1 1 d . . . . . 
H17A H 0.2765 0.2907 0.0029 0.037 Uiso 1 1 calc R U . . . 
H17B H 0.2213 0.1475 -0.0201 0.037 Uiso 1 1 calc R U . . . 
H17C H 0.2735 0.1650 0.1345 0.037 Uiso 1 1 calc R U . . . 
C18 C 0.09814(10) 0.7002(3) 0.0085(2) 0.0354(5) Uani 1 1 d . . . . . 
H18A H 0.1051 0.8300 -0.0140 0.043 Uiso 1 1 calc R U . . . 
H18B H 0.0584 0.6905 0.0210 0.043 Uiso 1 1 calc R U . . . 
H18C H 0.0989 0.6185 -0.0706 0.043 Uiso 1 1 calc R U . . . 
  
loop_ 
 _atom_site_aniso_label 
 _atom_site_aniso_U_11 
 _atom_site_aniso_U_22 
 _atom_site_aniso_U_33 
 _atom_site_aniso_U_23 
 _atom_site_aniso_U_13 
 _atom_site_aniso_U_12 
O1 0.0399(8) 0.0207(7) 0.0574(10) -0.0061(7) 0.0286(7) 0.0026(6) 
O2 0.0273(6) 0.0239(7) 0.0328(7) -0.0063(6) 0.0189(6) -0.0014(5) 
O3 0.0281(7) 0.0236(7) 0.0376(7) 0.0021(6) 0.0219(6) 0.0000(5) 
O4 0.0240(6) 0.0161(6) 0.0301(7) 0.0031(5) 0.0083(5) -0.0015(5) 
O5 0.0284(7) 0.0689(12) 0.0162(6) 0.0058(7) 0.0078(6) -0.0097(8) 
O6 0.0242(6) 0.0353(8) 0.0344(8) -0.0014(6) 0.0181(6) -0.0036(6) 
O7 0.0295(7) 0.0347(8) 0.0498(9) 0.0114(7) 0.0253(7) 0.0120(6) 
C1 0.0223(8) 0.0229(9) 0.0260(9) -0.0052(7) 0.0106(7) -0.0007(7) 
C2 0.0184(7) 0.0202(8) 0.0188(7) 0.0016(7) 0.0082(6) 0.0014(6) 
C3 0.0146(7) 0.0221(8) 0.0166(7) 0.0026(6) 0.0052(6) -0.0003(6) 
C4 0.0204(8) 0.0157(8) 0.0236(8) 0.0038(6) 0.0074(6) 0.0015(6) 
C5 0.0192(8) 0.0191(8) 0.0262(9) 0.0014(7) 0.0094(7) 0.0050(6) 
C6 0.0165(7) 0.0205(8) 0.0206(8) -0.0002(7) 0.0081(6) -0.0008(6) 
C7 0.0178(8) 0.0167(8) 0.0196(8) 0.0005(6) 0.0057(7) -0.0010(6) 
C8 0.0173(7) 0.0169(8) 0.0182(8) -0.0008(6) 0.0051(6) 0.0017(6) 
C9 0.0189(7) 0.0248(9) 0.0235(8) -0.0038(7) 0.0108(6) -0.0011(6) 
C10 0.0208(8) 0.0391(11) 0.0304(10) 0.0024(8) 0.0121(7) 0.0043(8) 
C11 0.0185(8) 0.0262(9) 0.0238(8) 0.0020(7) 0.0073(6) 0.0046(7) 
C12 0.0224(8) 0.0250(9) 0.0291(9) 0.0071(7) 0.0127(7) 0.0024(7) 
C13 0.0176(7) 0.0235(9) 0.0180(8) -0.0027(7) 0.0066(6) -0.0011(6) 
C14 0.0241(8) 0.0215(9) 0.0260(9) -0.0030(7) 0.0113(7) -0.0001(7) 
C15 0.0304(9) 0.0209(8) 0.0294(9) 0.0007(7) 0.0153(8) -0.0042(7) 
C16 0.0183(7) 0.0286(9) 0.0196(8) -0.0022(7) 0.0081(6) -0.0050(7) 
C17 0.0322(9) 0.0291(10) 0.0416(11) 0.0036(9) 0.0254(9) 0.0058(8) 
C18 0.0457(11) 0.0247(10) 0.0296(10) 0.0069(8) 0.0046(8) 0.0007(9) 
  
_geom_special_details 
; 
 All esds (except the esd in the dihedral angle between two l.s. planes) 
 are estimated using the full covariance matrix.  The cell esds are taken 
 into account individually in the estimation of esds in distances, angles 
 and torsion angles; correlations between esds in cell parameters are only 
 used when they are defined by crystal symmetry.  An approximate (isotropic) 
 treatment of cell esds is used for estimating esds involving l.s. planes. 
; 
  
loop_ 
 _geom_bond_atom_site_label_1 
 _geom_bond_atom_site_label_2 
 _geom_bond_distance 
 _geom_bond_site_symmetry_2 
 _geom_bond_publ_flag 
O1 C1 1.200(2) . ? 
O2 C1 1.365(2) . ? 
O2 C2 1.450(2) . ? 
O3 C6 1.358(2) . ? 
O3 C17 1.434(2) . ? 
O4 C7 1.371(2) . ? 
O4 C18 1.434(2) . ? 
O5 C9 1.423(2) . ? 
O6 C16 1.379(2) . ? 
O6 C10 1.429(3) . ? 
O7 C11 1.377(2) . ? 
O7 C10 1.436(2) . ? 
C1 C8 1.478(2) . ? 
C2 C3 1.504(2) . ? 
C2 C9 1.538(2) . ? 
C3 C4 1.382(2) . ? 
C3 C8 1.387(2) . ? 
C4 C5 1.396(2) . ? 
C5 C6 1.400(2) . ? 
C6 C7 1.407(2) . ? 
C7 C8 1.391(2) . ? 
C9 C13 1.514(2) . ? 
C11 C12 1.376(2) . ? 
C11 C16 1.383(3) . ? 
C12 C13 1.407(3) . ? 
C13 C14 1.392(3) . ? 
C14 C15 1.406(2) . ? 
C15 C16 1.370(3) . ? 
  
loop_ 
 _geom_angle_atom_site_label_1 
 _geom_angle_atom_site_label_2 
 _geom_angle_atom_site_label_3 
 _geom_angle 
 _geom_angle_site_symmetry_1 
 _geom_angle_site_symmetry_3 
 _geom_angle_publ_flag 
C1 O2 C2 111.22(13) . . ? 
C6 O3 C17 116.75(15) . . ? 
C7 O4 C18 112.87(14) . . ? 
C16 O6 C10 104.99(15) . . ? 
C11 O7 C10 104.50(15) . . ? 
O1 C1 O2 121.26(18) . . ? 
O1 C1 C8 130.83(18) . . ? 
O2 C1 C8 107.89(15) . . ? 
O2 C2 C3 103.84(13) . . ? 
O2 C2 C9 109.53(13) . . ? 
C3 C2 C9 111.72(13) . . ? 
C4 C3 C8 120.83(15) . . ? 
C4 C3 C2 130.53(16) . . ? 
C8 C3 C2 108.51(15) . . ? 
C3 C4 C5 118.16(16) . . ? 
C4 C5 C6 121.33(15) . . ? 
O3 C6 C5 124.36(16) . . ? 
O3 C6 C7 115.49(16) . . ? 
C5 C6 C7 120.14(15) . . ? 
O4 C7 C8 122.83(16) . . ? 
O4 C7 C6 119.71(15) . . ? 
C8 C7 C6 117.46(15) . . ? 
C3 C8 C7 122.01(15) . . ? 
C3 C8 C1 107.96(15) . . ? 
C7 C8 C1 130.02(16) . . ? 
O5 C9 C13 110.53(14) . . ? 
O5 C9 C2 107.95(15) . . ? 
C13 C9 C2 113.00(14) . . ? 
O6 C10 O7 107.71(15) . . ? 
C12 C11 O7 127.92(18) . . ? 
C12 C11 C16 121.93(17) . . ? 
O7 C11 C16 110.11(15) . . ? 
C11 C12 C13 116.89(18) . . ? 
C14 C13 C12 120.70(15) . . ? 
C14 C13 C9 118.82(15) . . ? 
C12 C13 C9 120.47(16) . . ? 
C13 C14 C15 121.54(17) . . ? 
C16 C15 C14 116.49(17) . . ? 
C15 C16 O6 128.20(17) . . ? 
C15 C16 C11 122.43(16) . . ? 
O6 C16 C11 109.37(16) . . ? 
  
loop_ 
 _geom_torsion_atom_site_label_1 
 _geom_torsion_atom_site_label_2 
 _geom_torsion_atom_site_label_3 
 _geom_torsion_atom_site_label_4 
 _geom_torsion 
 _geom_torsion_site_symmetry_1 
 _geom_torsion_site_symmetry_2 
 _geom_torsion_site_symmetry_3 
 _geom_torsion_site_symmetry_4 
 _geom_torsion_publ_flag 
C2 O2 C1 O1 176.57(19) . . . . ? 
C2 O2 C1 C8 -4.61(19) . . . . ? 
C1 O2 C2 C3 7.32(18) . . . . ? 
C1 O2 C2 C9 -112.14(15) . . . . ? 
O2 C2 C3 C4 176.87(16) . . . . ? 
C9 C2 C3 C4 -65.2(2) . . . . ? 
O2 C2 C3 C8 -7.36(17) . . . . ? 
C9 C2 C3 C8 110.59(16) . . . . ? 
C8 C3 C4 C5 0.3(2) . . . . ? 
C2 C3 C4 C5 175.64(16) . . . . ? 
C3 C4 C5 C6 -2.1(3) . . . . ? 
C17 O3 C6 C5 4.3(3) . . . . ? 
C17 O3 C6 C7 -174.67(16) . . . . ? 
C4 C5 C6 O3 -177.12(16) . . . . ? 
C4 C5 C6 C7 1.8(3) . . . . ? 
C18 O4 C7 C8 -77.5(2) . . . . ? 
C18 O4 C7 C6 102.38(19) . . . . ? 
O3 C6 C7 O4 -0.5(2) . . . . ? 
C5 C6 C7 O4 -179.45(16) . . . . ? 
O3 C6 C7 C8 179.40(15) . . . . ? 
C5 C6 C7 C8 0.4(2) . . . . ? 
C4 C3 C8 C7 1.9(2) . . . . ? 
C2 C3 C8 C7 -174.34(15) . . . . ? 
C4 C3 C8 C1 -178.86(15) . . . . ? 
C2 C3 C8 C1 4.89(18) . . . . ? 
O4 C7 C8 C3 177.61(16) . . . . ? 
C6 C7 C8 C3 -2.2(2) . . . . ? 
O4 C7 C8 C1 -1.4(3) . . . . ? 
C6 C7 C8 C1 178.72(17) . . . . ? 
O1 C1 C8 C3 178.3(2) . . . . ? 
O2 C1 C8 C3 -0.33(19) . . . . ? 
O1 C1 C8 C7 -2.5(3) . . . . ? 
O2 C1 C8 C7 178.81(16) . . . . ? 
O2 C2 C9 O5 54.77(18) . . . . ? 
C3 C2 C9 O5 -59.72(18) . . . . ? 
O2 C2 C9 C13 -67.78(18) . . . . ? 
C3 C2 C9 C13 177.73(15) . . . . ? 
C16 O6 C10 O7 17.8(2) . . . . ? 
C11 O7 C10 O6 -17.7(2) . . . . ? 
C10 O7 C11 C12 -171.31(19) . . . . ? 
C10 O7 C11 C16 10.8(2) . . . . ? 
O7 C11 C12 C13 -178.54(18) . . . . ? 
C16 C11 C12 C13 -0.9(3) . . . . ? 
C11 C12 C13 C14 -0.2(3) . . . . ? 
C11 C12 C13 C9 -179.45(16) . . . . ? 
O5 C9 C13 C14 136.73(18) . . . . ? 
C2 C9 C13 C14 -102.17(19) . . . . ? 
O5 C9 C13 C12 -44.0(2) . . . . ? 
C2 C9 C13 C12 77.1(2) . . . . ? 
C12 C13 C14 C15 0.9(3) . . . . ? 
C9 C13 C14 C15 -179.79(16) . . . . ? 
C13 C14 C15 C16 -0.6(3) . . . . ? 
C14 C15 C16 O6 178.43(17) . . . . ? 
C14 C15 C16 C11 -0.5(3) . . . . ? 
C10 O6 C16 C15 169.7(2) . . . . ? 
C10 O6 C16 C11 -11.2(2) . . . . ? 
C12 C11 C16 C15 1.3(3) . . . . ? 
O7 C11 C16 C15 179.31(17) . . . . ? 
C12 C11 C16 O6 -177.83(16) . . . . ? 
O7 C11 C16 O6 0.2(2) . . . . ? 
  
loop_ 
 _geom_hbond_atom_site_label_D 
 _geom_hbond_atom_site_label_H 
 _geom_hbond_atom_site_label_A 
 _geom_hbond_distance_DH 
 _geom_hbond_distance_HA 
 _geom_hbond_distance_DA 
 _geom_hbond_angle_DHA 
 _geom_hbond_site_symmetry_A 
O5 H5OA O5  0.72(5) 2.14(5) 2.862(3) 176(5) 2 
  
_refine_diff_density_max    0.226 
_refine_diff_density_min   -0.260 
_refine_diff_density_rms    0.047 
  
_shelxl_version_number 2013-3 
  
_shelx_res_file
; 
TITL fgw1314 in C2 
CELL 0.71073 23.3589 7.1466 9.8636 90.0 109.9130 90.0 
ZERR    4.00  0.0010 0.0003 0.0004  0.0   0.0005  0.0 
LATT -7 
SYMM -X, Y, -Z 
SFAC C  H  O 
UNIT 72 64 28 
SIZE 0.11 0.307 0.573 
EQIV $1 -X, Y, -Z 
TEMP -80 
L.S. 4 
ACTA 
CONF 
HTAB O5 O5_$1 
WGHT    0.047900    0.459100 
FVAR       0.14748 
O1    3    0.044418    0.693346    0.278655    11.00000    0.03991    0.02070 = 
         0.05741   -0.00609    0.02858    0.00262 
O2    3    0.020310    0.411382    0.341540    11.00000    0.02733    0.02390 = 
         0.03279   -0.00626    0.01890   -0.00141 
O3    3    0.215081    0.377599    0.087408    11.00000    0.02811    0.02359 = 
         0.03756    0.00207    0.02191    0.00002 
O4    3    0.144985    0.644167    0.139077    11.00000    0.02400    0.01614 = 
         0.03008    0.00308    0.00831   -0.00147 
O5    3   -0.036864    0.216654    0.089881    11.00000    0.02841    0.06890 = 
         0.01618    0.00576    0.00783   -0.00974 
PART   1 
H5OA  2   -0.016958    0.216946    0.047349    10.50000    0.01671 
PART   2 
H5OB  2   -0.067782    0.171406    0.044253    10.50000    0.02391 
PART   0 
O6    3   -0.218564    0.060405    0.416303    11.00000    0.02415    0.03528 = 
         0.03435   -0.00138    0.01814   -0.00363 
O7    3   -0.201125    0.347977    0.329865    11.00000    0.02954    0.03469 = 
         0.04977    0.01137    0.02527    0.01199 
C1    1    0.052754    0.527449    0.284955    11.00000    0.02235    0.02295 = 
         0.02601   -0.00524    0.01056   -0.00068 
C2    1    0.035725    0.216927    0.329715    11.00000    0.01836    0.02020 = 
         0.01878    0.00158    0.00820    0.00145 
AFIX  13 
H2    2    0.048162    0.154513    0.426157    11.00000   -1.20000 
AFIX   0 
C3    1    0.088584    0.226931    0.275716    11.00000    0.01460    0.02209 = 
         0.01658    0.00259    0.00524   -0.00028 
C4    1    0.124195    0.086543    0.249782    11.00000    0.02038    0.01571 = 
         0.02359    0.00385    0.00735    0.00145 
AFIX  43 
H4    2    0.118881   -0.040103    0.272262    11.00000   -1.20000 
AFIX   0 
C5    1    0.168198    0.135944    0.189638    11.00000    0.01921    0.01911 = 
         0.02618    0.00142    0.00937    0.00499 
AFIX  43 
H5    2    0.194036    0.041900    0.174098    11.00000   -1.20000 
AFIX   0 
C6    1    0.175023    0.321243    0.151761    11.00000    0.01651    0.02047 = 
         0.02061   -0.00016    0.00806   -0.00075 
C7    1    0.138319    0.463276    0.177685    11.00000    0.01780    0.01675 = 
         0.01960    0.00055    0.00573   -0.00098 
C8    1    0.096212    0.411596    0.242184    11.00000    0.01729    0.01692 = 
         0.01820   -0.00076    0.00512    0.00171 
C9    1   -0.019162    0.115811    0.222135    11.00000    0.01889    0.02478 = 
         0.02351   -0.00380    0.01080   -0.00113 
AFIX  13 
H9    2   -0.005963   -0.012343    0.204619    11.00000   -1.20000 
AFIX   0 
C10   1   -0.232331    0.255529    0.413675    11.00000    0.02084    0.03908 = 
         0.03044    0.00237    0.01208    0.00432 
AFIX  23 
H10A  2   -0.218638    0.306300    0.512987    11.00000   -1.20000 
H10B  2   -0.276792    0.275517    0.369817    11.00000   -1.20000 
AFIX   0 
C11   1   -0.157345    0.222019    0.324541    11.00000    0.01852    0.02621 = 
         0.02377    0.00202    0.00734    0.00461 
C12   1   -0.110371    0.250505    0.272401    11.00000    0.02236    0.02500 = 
         0.02911    0.00706    0.01275    0.00237 
AFIX  43 
H12   2   -0.103953    0.368551    0.235662    11.00000   -1.20000 
AFIX   0 
C13   1   -0.072311    0.096680    0.276051    11.00000    0.01760    0.02351 = 
         0.01796   -0.00272    0.00658   -0.00106 
C14   1   -0.082368   -0.075041    0.330624    11.00000    0.02408    0.02153 = 
         0.02600   -0.00297    0.01126   -0.00015 
AFIX  43 
H14   2   -0.055720   -0.176478    0.333305    11.00000   -1.20000 
AFIX   0 
C15   1   -0.131035   -0.101892    0.381868    11.00000    0.03044    0.02090 = 
         0.02942    0.00072    0.01532   -0.00415 
AFIX  43 
H15   2   -0.138236   -0.219216    0.418405    11.00000   -1.20000 
AFIX   0 
C16   1   -0.167522    0.049964    0.376356    11.00000    0.01828    0.02859 = 
         0.01959   -0.00223    0.00807   -0.00497 
C17   1    0.249311    0.233794    0.048066    11.00000    0.03220    0.02911 = 
         0.04160    0.00356    0.02543    0.00580 
AFIX  33 
H17A  2    0.276509    0.290671    0.002877    11.00000   -1.20000 
H17B  2    0.221321    0.147505   -0.020101    11.00000   -1.20000 
H17C  2    0.273491    0.164957    0.134541    11.00000   -1.20000 
AFIX   0 
C18   1    0.098139    0.700219    0.008546    11.00000    0.04569    0.02469 = 
         0.02963    0.00692    0.00463    0.00074 
AFIX  33 
H18A  2    0.105100    0.829967   -0.014013    11.00000   -1.20000 
H18B  2    0.058383    0.690484    0.021038    11.00000   -1.20000 
H18C  2    0.098917    0.618517   -0.070603    11.00000   -1.20000 
  
AFIX   0 
HKLF 4 
  
REM  fgw1314 in C2 
REM R1 =  0.0296 for    3414 Fo > 4sig(Fo)  and  0.0308 for all    3527 data 
REM    234 parameters refined using      1 restraints 
  
END 
  
WGHT      0.0479      0.4591 
  
REM Highest difference peak  0.226,  deepest hole -0.260,  1-sigma level  0.047 
Q1    1  -0.0487  0.1114  0.2450  11.00000  0.05    0.23 
Q2    1   0.0630  0.2102  0.2949  11.00000  0.05    0.20 
Q3    1   0.1492  0.3847  0.1397  11.00000  0.05    0.19 
Q4    1   0.0783  0.4791  0.2642  11.00000  0.05    0.18 
Q5    1   0.0674  0.6231 -0.0365  11.00000  0.05    0.18 
Q6    1   0.0089  0.1700  0.2739  11.00000  0.05    0.17 
Q7    1   0.1123  0.4428  0.1917  11.00000  0.05    0.16 
Q8    1   0.1228  0.7342 -0.0452  11.00000  0.05    0.15 
Q9    1   0.1582  0.1161  0.2635  11.00000  0.05    0.14 
Q10   1  -0.0993 -0.0697  0.3817  11.00000  0.05    0.13 
Q11   1   0.1708  0.4058  0.1986  11.00000  0.05    0.13 
Q12   1   0.1394 -0.1022  0.3519  11.00000  0.05    0.13 
Q13   1  -0.1107 -0.0906  0.3440  11.00000  0.05    0.13 
Q14   1  -0.2501  0.1984  0.2139  11.00000  0.05    0.13 
Q15   1  -0.1515  0.3316  0.5388  11.00000  0.05    0.13 
Q16   1  -0.2219  0.0377  0.2254  11.00000  0.05    0.13 
Q17   1  -0.1312  0.2443  0.3234  11.00000  0.05    0.12 
Q18   1   0.0679  0.7662  0.0599  11.00000  0.05    0.12 
Q19   1   0.1494  0.4104  0.3648  11.00000  0.05    0.12 
Q20   1  -0.1599  0.1544  0.5694  11.00000  0.05    0.12 
; 
_shelx_res_checksum   16383 
  
_shelx_hkl_file 
; 
   7  -3 -12    5.06    0.27 
   9  -3 -12   19.32    0.57 
  11  -3 -12    4.00    0.24 
   4  -2 -12    1.20    0.11 
   6  -2 -12    1.08    0.14 
   8  -2 -12    8.55    0.33 
  10  -2 -12    9.56    0.36 
  12  -2 -12    0.26    0.09 
  14  -2 -12    0.19    0.08 
  16  -2 -12    1.25    0.15 
   1  -1 -12    2.22    0.21 
   3  -1 -12    1.06    0.16 
   5  -1 -12    2.67    0.22 
   9  -1 -12    0.26    0.08 
  11  -1 -12   11.13    0.38 
  13  -1 -12    2.44    0.19 
  15  -1 -12    2.95    0.19 
  17  -1 -12    0.12    0.07 
   0   0 -12    6.91    0.34 
   2   0 -12    0.12    0.08 
   4   0 -12    0.05    0.07 
   6   0 -12    0.11    0.08 
   8   0 -12    0.47    0.11 
  16   0 -12    4.71    0.24 
  18   0 -12    0.37    0.10 
   1   1 -12    2.08    0.23 
   3   1 -12    1.21    0.17 
   5   1 -12    2.82    0.24 
   7   1 -12    0.96    0.15 
   9   1 -12    0.21    0.08 
   4   2 -12    1.26    0.17 
   6   2 -12    0.90    0.14 
   8   2 -12    8.24    0.35 
  10   2 -12    9.23    0.37 
  12   2 -12    0.63    0.12 
   7   3 -12    4.88    0.28 
   9   3 -12   19.41    0.59 
  11   3 -12    3.71    0.24 
  13   3 -12   -0.01    0.06 
   2  -4 -11    6.87    0.31 
   4  -4 -11    0.35    0.09 
   6  -4 -11    0.23    0.09 
   8  -4 -11    0.12    0.07 
  10  -4 -11    4.49    0.25 
  12  -4 -11    2.95    0.23 
  14  -4 -11    0.08    0.08 
  16  -4 -11    3.70    0.23 
  -1  -3 -11    0.52    0.08 
   1  -3 -11    1.61    0.12 
   3  -3 -11    8.29    0.24 
   5  -3 -11    1.07    0.14 
   7  -3 -11    1.24    0.14 
   9  -3 -11    3.06    0.20 
  11  -3 -11    3.05    0.23 
  13  -3 -11    2.44    0.21 
  15  -3 -11    1.10    0.14 
  17  -3 -11    1.28    0.15 
  19  -3 -11    2.40    0.22 
  -4  -2 -11    0.44    0.11 
  -2  -2 -11    0.55    0.13 
   0  -2 -11    0.30    0.06 
   2  -2 -11    7.17    0.22 
   4  -2 -11    1.62    0.12 
   6  -2 -11    8.58    0.24 
   8  -2 -11    3.91    0.21 
  10  -2 -11   10.12    0.35 
  12  -2 -11    6.28    0.27 
  14  -2 -11    0.97    0.13 
  16  -2 -11    1.47    0.16 
  18  -2 -11    0.57    0.11 
  20  -2 -11    0.01    0.06 
  -5  -1 -11    0.57    0.13 
  -3  -1 -11    0.77    0.14 
  -1  -1 -11    1.06    0.15 
   1  -1 -11    0.18    0.08 
   3  -1 -11    3.34    0.21 
   5  -1 -11    5.29    0.17 
   7  -1 -11    0.53    0.07 
   9  -1 -11    5.21    0.23 
  11  -1 -11    4.03    0.21 
  13  -1 -11    4.60    0.23 
  15  -1 -11    3.57    0.20 
  17  -1 -11    0.79    0.11 
  19  -1 -11    0.46    0.10 
  21  -1 -11    0.09    0.07 
  -4   0 -11    2.70    0.24 
  -2   0 -11    6.54    0.32 
   0   0 -11    0.69    0.13 
   2   0 -11    0.24    0.09 
   4   0 -11    2.36    0.20 
   6   0 -11    0.21    0.08 
   8   0 -11   11.45    0.40 
  10   0 -11    2.19    0.12 
  12   0 -11    8.40    0.30 
  14   0 -11    1.23    0.13 
  16   0 -11    0.16    0.07 
  18   0 -11    0.19    0.07 
  20   0 -11    0.06    0.06 
  22   0 -11    5.67    0.28 
  -5   1 -11    0.69    0.15 
  -3   1 -11    0.72    0.14 
  -1   1 -11    0.84    0.14 
   1   1 -11    0.19    0.08 
   3   1 -11    2.68    0.22 
   5   1 -11    5.23    0.26 
   7   1 -11    0.53    0.11 
   9   1 -11    5.02    0.25 
  11   1 -11    3.83    0.21 
  17   1 -11    0.66    0.11 
  19   1 -11    0.36    0.09 
  21   1 -11    0.10    0.07 
  23   1 -11    0.83    0.13 
  -4   2 -11    0.26    0.10 
  -2   2 -11    0.60    0.13 
   0   2 -11    0.20    0.10 
   2   2 -11    7.31    0.33 
   4   2 -11    1.45    0.17 
   6   2 -11    8.30    0.34 
   8   2 -11    4.43    0.24 
  10   2 -11    9.87    0.37 
  12   2 -11    6.16    0.28 
  -1   3 -11    0.43    0.12 
   1   3 -11    1.72    0.20 
   3   3 -11    8.52    0.36 
   5   3 -11    1.08    0.15 
   7   3 -11    1.19    0.16 
   9   3 -11    3.32    0.21 
  11   3 -11    3.05    0.23 
  13   3 -11    2.44    0.20 
  15   3 -11    1.26    0.15 
   2   4 -11    6.23    0.32 
   4   4 -11    0.38    0.10 
   6   4 -11    0.46    0.11 
   8   4 -11    0.14    0.08 
  10   4 -11    4.01    0.24 
  12   4 -11    3.14    0.24 
  14   4 -11   -0.02    0.07 
  16   4 -11    3.27    0.25 
   1  -5 -10    0.40    0.10 
   3  -5 -10    1.02    0.15 
   5  -5 -10    3.80    0.23 
   7  -5 -10    3.65    0.23 
   9  -5 -10    1.91    0.18 
  11  -5 -10    1.59    0.17 
  13  -5 -10    1.11    0.15 
  15  -5 -10    1.27    0.17 
  -4  -4 -10    0.76    0.12 
  -2  -4 -10    2.48    0.15 
   0  -4 -10    1.36    0.11 
   2  -4 -10    0.66    0.08 
   4  -4 -10    1.64    0.16 
   6  -4 -10    7.96    0.32 
   8  -4 -10    0.17    0.07 
  10  -4 -10    7.22    0.31 
  12  -4 -10    5.00    0.25 
  14  -4 -10    3.19    0.20 
  16  -4 -10    2.45    0.21 
  18  -4 -10    1.16    0.15 
  20  -4 -10    5.07    0.27 
  -7  -3 -10    0.46    0.13 
  -5  -3 -10    0.93    0.10 
  -3  -3 -10    2.44    0.15 
  -1  -3 -10    2.53    0.14 
   1  -3 -10    1.49    0.11 
   3  -3 -10    3.22    0.14 
   5  -3 -10    8.91    0.24 
   7  -3 -10    4.38    0.23 
   9  -3 -10   19.31    0.54 
  11  -3 -10   12.76    0.41 
  13  -3 -10   15.97    0.48 
  15  -3 -10    2.87    0.19 
  17  -3 -10    0.23    0.08 
  19  -3 -10    4.18    0.23 
  21  -3 -10    0.84    0.13 
  23  -3 -10    2.57    0.22 
  -8  -2 -10    0.45    0.12 
  -6  -2 -10    0.63    0.12 
  -4  -2 -10    2.09    0.13 
  -2  -2 -10    0.83    0.09 
   0  -2 -10    1.89    0.12 
   2  -2 -10    4.47    0.16 
   4  -2 -10    1.65    0.11 
   6  -2 -10    0.52    0.06 
   8  -2 -10    8.21    0.29 
  10  -2 -10    9.53    0.33 
  12  -2 -10    0.55    0.09 
  14  -2 -10   14.36    0.43 
  16  -2 -10    1.65    0.16 
  18  -2 -10    1.22    0.14 
  20  -2 -10    2.90    0.22 
  22  -2 -10    0.94    0.13 
  24  -2 -10    5.32    0.28 
  -9  -1 -10    0.83    0.14 
  -7  -1 -10    0.85    0.15 
  -5  -1 -10    2.12    0.20 
  -3  -1 -10    1.96    0.19 
  -1  -1 -10    1.29    0.16 
   1  -1 -10    5.62    0.17 
   3  -1 -10    3.56    0.14 
   5  -1 -10   11.42    0.26 
   7  -1 -10    3.53    0.13 
   9  -1 -10    0.21    0.05 
  11  -1 -10    1.92    0.15 
  13  -1 -10    7.59    0.28 
  15  -1 -10   22.16    0.59 
  17  -1 -10    2.50    0.19 
  19  -1 -10    0.92    0.12 
  21  -1 -10    0.91    0.12 
  23  -1 -10    2.60    0.21 
  25  -1 -10    1.43    0.17 
  -8   0 -10    3.12    0.26 
  -6   0 -10    0.31    0.10 
  -4   0 -10    0.06    0.07 
  -2   0 -10   -0.01    0.06 
   0   0 -10    0.02    0.06 
   2   0 -10    0.25    0.08 
   4   0 -10   10.10    0.36 
   6   0 -10    7.29    0.19 
   8   0 -10    0.34    0.05 
  10   0 -10    0.53    0.06 
  12   0 -10    0.07    0.05 
  14   0 -10    0.04    0.05 
  16   0 -10    9.59    0.33 
  18   0 -10   12.90    0.40 
  20   0 -10    0.67    0.11 
  22   0 -10    1.00    0.13 
  24   0 -10    3.91    0.23 
  -9   1 -10    0.73    0.15 
  -7   1 -10    0.95    0.15 
  -5   1 -10    1.56    0.18 
  -3   1 -10    1.69    0.18 
  -1   1 -10    1.29    0.16 
   1   1 -10    6.17    0.28 
   3   1 -10    3.64    0.21 
   5   1 -10   11.96    0.39 
   7   1 -10    3.70    0.20 
   9   1 -10    0.24    0.07 
  11   1 -10    2.15    0.11 
  13   1 -10    7.68    0.20 
  15   1 -10   23.30    0.58 
  17   1 -10    2.97    0.18 
  19   1 -10    0.73    0.10 
  21   1 -10    1.04    0.13 
  23   1 -10    2.75    0.22 
  25   1 -10    1.56    0.17 
  -8   2 -10    0.54    0.13 
  -6   2 -10    0.68    0.13 
  -4   2 -10    2.13    0.20 
  -2   2 -10    0.76    0.13 
   0   2 -10    1.57    0.17 
   2   2 -10    4.74    0.25 
   4   2 -10    1.54    0.16 
   6   2 -10    0.27    0.08 
   8   2 -10    7.27    0.29 
  10   2 -10    9.55    0.34 
  12   2 -10    0.69    0.10 
  14   2 -10   14.60    0.43 
  18   2 -10    1.49    0.14 
  20   2 -10    2.26    0.18 
  22   2 -10    0.84    0.12 
  24   2 -10    5.34    0.27 
  -7   3 -10    0.55    0.14 
  -5   3 -10    0.93    0.16 
  -3   3 -10    2.09    0.20 
  -1   3 -10    2.18    0.20 
   1   3 -10    1.40    0.16 
   3   3 -10    3.20    0.24 
   5   3 -10    8.90    0.34 
   7   3 -10    4.55    0.24 
   9   3 -10   19.74    0.55 
  11   3 -10   12.44    0.41 
  13   3 -10   15.93    0.47 
  15   3 -10    2.76    0.21 
  -4   4 -10    0.85    0.15 
  -2   4 -10    2.38    0.23 
   0   4 -10    0.83    0.14 
   2   4 -10    0.81    0.13 
   4   4 -10    1.65    0.17 
   6   4 -10    7.72    0.32 
   8   4 -10    0.08    0.07 
  10   4 -10    7.63    0.31 
  12   4 -10    5.19    0.26 
  14   4 -10    3.08    0.20 
  16   4 -10    2.47    0.20 
  18   4 -10    1.40    0.18 
   1   5 -10    0.59    0.13 
   3   5 -10    1.44    0.17 
   5   5 -10    3.94    0.24 
   7   5 -10    3.87    0.24 
   9   5 -10    1.69    0.19 
  11   5 -10    1.35    0.17 
  13   5 -10    1.15    0.15 
  15   5 -10    1.19    0.15 
   0  -6  -9    0.06    0.07 
   2  -6  -9    3.31    0.25 
   4  -6  -9    2.60    0.21 
   6  -6  -9    3.31    0.22 
   8  -6  -9    2.23    0.20 
  10  -6  -9    0.05    0.06 
  12  -6  -9    0.07    0.05 
  14  -6  -9    1.29    0.11 
  -5  -5  -9    0.16    0.09 
  -3  -5  -9    3.52    0.23 
  -1  -5  -9    6.87    0.30 
   1  -5  -9    3.14    0.21 
   3  -5  -9    1.17    0.14 
   5  -5  -9    3.36    0.20 
   7  -5  -9    1.31    0.15 
   9  -5  -9    0.98    0.13 
  11  -5  -9   11.23    0.40 
  13  -5  -9    2.18    0.13 
  15  -5  -9    0.39    0.06 
  17  -5  -9    0.70    0.08 
  19  -5  -9    2.37    0.14 
  -8  -4  -9    2.32    0.21 
  -6  -4  -9    0.43    0.10 
  -4  -4  -9    2.06    0.19 
  -2  -4  -9    1.05    0.09 
   0  -4  -9    6.44    0.20 
   2  -4  -9    1.86    0.12 
   4  -4  -9    5.41    0.25 
   6  -4  -9    8.18    0.31 
   8  -4  -9    3.51    0.20 
  10  -4  -9    3.32    0.19 
  12  -4  -9   10.36    0.36 
  14  -4  -9    2.19    0.18 
  16  -4  -9    3.04    0.13 
  18  -4  -9    0.49    0.06 
  20  -4  -9    4.80    0.17 
  22  -4  -9    1.36    0.11 
  -9  -3  -9    9.15    0.26 
  -7  -3  -9    4.15    0.17 
  -5  -3  -9    0.30    0.06 
  -3  -3  -9    2.11    0.13 
  -1  -3  -9    2.63    0.13 
   1  -3  -9    2.48    0.12 
   3  -3  -9    3.45    0.13 
   5  -3  -9    8.74    0.22 
   7  -3  -9    3.34    0.18 
   9  -3  -9   12.22    0.38 
  11  -3  -9   13.43    0.41 
  13  -3  -9    3.02    0.18 
  15  -3  -9    6.33    0.27 
  17  -3  -9    0.78    0.08 
  19  -3  -9    0.36    0.06 
  21  -3  -9    1.09    0.09 
  23  -3  -9    1.18    0.10 
  25  -3  -9    6.12    0.20 
 -10  -2  -9    8.78    0.37 
  -8  -2  -9    7.17    0.22 
  -6  -2  -9    4.87    0.17 
  -4  -2  -9    0.03    0.04 
  -2  -2  -9    1.48    0.10 
   0  -2  -9    2.18    0.12 
   2  -2  -9    2.32    0.11 
   4  -2  -9    2.63    0.11 
   6  -2  -9   10.02    0.23 
   8  -2  -9    3.30    0.13 
  10  -2  -9   14.10    0.41 
  12  -2  -9   21.02    0.55 
  14  -2  -9    9.01    0.32 
  16  -2  -9    7.09    0.28 
  18  -2  -9    0.87    0.12 
  20  -2  -9    2.43    0.12 
  22  -2  -9    0.54    0.07 
  24  -2  -9    0.81    0.08 
  26  -2  -9    4.54    0.18 
 -11  -1  -9    9.69    0.40 
  -9  -1  -9    2.23    0.21 
  -7  -1  -9    2.36    0.21 
  -5  -1  -9    3.01    0.23 
  -3  -1  -9    6.27    0.18 
  -1  -1  -9    0.01    0.03 
   1  -1  -9    1.95    0.11 
   3  -1  -9    3.56    0.13 
   5  -1  -9   31.20    0.51 
   7  -1  -9    3.97    0.13 
   9  -1  -9    0.69    0.06 
  11  -1  -9    8.87    0.29 
  13  -1  -9   15.40    0.44 
  15  -1  -9    0.99    0.11 
  17  -1  -9    3.30    0.19 
  19  -1  -9    0.95    0.12 
  21  -1  -9    2.23    0.18 
  23  -1  -9    0.59    0.11 
  25  -1  -9    0.35    0.09 
  27  -1  -9    1.01    0.15 
 -12   0  -9    0.94    0.16 
 -10   0  -9   -0.10    0.06 
  -8   0  -9    0.44    0.11 
  -6   0  -9    0.78    0.13 
  -4   0  -9    3.06    0.23 
  -2   0  -9    0.05    0.06 
   0   0  -9    0.74    0.11 
   2   0  -9   13.80    0.27 
   4   0  -9   14.16    0.28 
   6   0  -9    4.12    0.13 
   8   0  -9    0.09    0.03 
  10   0  -9   29.33    0.47 
  12   0  -9    0.21    0.06 
  14   0  -9    4.68    0.21 
  16   0  -9   14.71    0.42 
  18   0  -9    6.48    0.26 
  20   0  -9    4.63    0.23 
  22   0  -9    2.31    0.20 
  24   0  -9    4.56    0.24 
  26   0  -9    0.37    0.10 
 -11   1  -9    9.51    0.39 
  -9   1  -9    2.19    0.21 
  -7   1  -9    1.88    0.19 
  -5   1  -9    2.62    0.21 
  -3   1  -9    6.26    0.28 
  -1   1  -9    0.03    0.06 
   1   1  -9    1.95    0.17 
   3   1  -9    3.04    0.18 
   5   1  -9   31.81    0.74 
   7   1  -9    4.12    0.13 
   9   1  -9    0.70    0.06 
  11   1  -9    9.30    0.21 
  13   1  -9   16.22    0.30 
  15   1  -9    1.20    0.12 
  17   1  -9    3.74    0.19 
  19   1  -9    0.84    0.11 
  21   1  -9    2.02    0.17 
  23   1  -9    0.66    0.11 
  25   1  -9    0.73    0.12 
  27   1  -9    1.22    0.15 
 -10   2  -9    9.68    0.39 
  -8   2  -9    7.20    0.33 
  -6   2  -9    4.92    0.26 
  -4   2  -9    0.06    0.06 
  -2   2  -9    1.26    0.15 
   0   2  -9    2.17    0.18 
   2   2  -9    2.52    0.20 
   4   2  -9    3.08    0.18 
   6   2  -9    9.41    0.33 
   8   2  -9    3.10    0.17 
  10   2  -9   14.56    0.42 
  12   2  -9   22.06    0.55 
  14   2  -9    9.08    0.21 
  16   2  -9    7.66    0.27 
  18   2  -9    0.77    0.10 
  20   2  -9    2.38    0.18 
  22   2  -9    0.43    0.09 
  24   2  -9    0.75    0.12 
  26   2  -9    4.57    0.25 
  -9   3  -9    9.14    0.39 
  -7   3  -9    4.59    0.26 
  -5   3  -9    0.32    0.10 
  -3   3  -9    2.16    0.19 
  -1   3  -9    2.47    0.20 
   1   3  -9    2.60    0.20 
   3   3  -9    3.21    0.20 
   5   3  -9    9.62    0.33 
   7   3  -9    2.95    0.18 
   9   3  -9   12.03    0.38 
  11   3  -9   13.67    0.41 
  13   3  -9    3.45    0.19 
  15   3  -9    5.76    0.25 
  17   3  -9    0.69    0.10 
  19   3  -9    0.44    0.09 
  21   3  -9    1.36    0.15 
  23   3  -9    1.24    0.15 
  25   3  -9    6.11    0.29 
  -8   4  -9    2.36    0.22 
  -6   4  -9    0.47    0.11 
  -4   4  -9    2.41    0.22 
  -2   4  -9    0.79    0.13 
   0   4  -9    6.48    0.29 
   2   4  -9    1.46    0.15 
   4   4  -9    5.29    0.25 
   6   4  -9    9.06    0.33 
   8   4  -9    3.50    0.20 
  10   4  -9    2.74    0.18 
  12   4  -9    9.88    0.35 
  14   4  -9    2.09    0.18 
  16   4  -9    3.36    0.20 
  18   4  -9    0.50    0.10 
  -5   5  -9    0.16    0.09 
  -3   5  -9    3.34    0.26 
  -1   5  -9    6.70    0.31 
   1   5  -9    2.86    0.23 
   3   5  -9    1.10    0.14 
   5   5  -9    2.84    0.22 
   7   5  -9    1.62    0.16 
   9   5  -9    0.75    0.13 
  11   5  -9   11.37    0.40 
  13   5  -9    2.05    0.19 
  15   5  -9    0.28    0.09 
  17   5  -9    0.64    0.12 
  19   5  -9    2.60    0.22 
   0   6  -9    0.09    0.08 
   2   6  -9    3.05    0.24 
   4   6  -9    2.77    0.24 
   6   6  -9    3.18    0.25 
   8   6  -9    1.93    0.19 
  10   6  -9    0.21    0.09 
  12   6  -9   -0.01    0.06 
  14   6  -9    1.12    0.15 
   3  -7  -8    0.47    0.07 
   5  -7  -8    0.48    0.08 
   7  -7  -8    2.25    0.14 
   9  -7  -8    5.55    0.20 
  11  -7  -8    0.82    0.09 
  -4  -6  -8    9.96    0.39 
  -2  -6  -8    3.36    0.22 
   0  -6  -8    1.36    0.16 
   2  -6  -8    1.61    0.17 
   4  -6  -8    1.28    0.10 
   6  -6  -8    1.20    0.10 
   8  -6  -8    0.08    0.04 
  10  -6  -8    2.26    0.13 
  12  -6  -8    2.44    0.14 
  14  -6  -8    2.29    0.14 
  16  -6  -8    3.58    0.15 
  18  -6  -8    0.22    0.06 
  -9  -5  -8    1.04    0.15 
  -7  -5  -8    0.25    0.09 
  -5  -5  -8    0.82    0.13 
  -3  -5  -8    1.60    0.17 
  -1  -5  -8    2.28    0.19 
   1  -5  -8    1.75    0.17 
   3  -5  -8    3.17    0.19 
   5  -5  -8    4.56    0.15 
   7  -5  -8    9.03    0.23 
   9  -5  -8    1.20    0.09 
  11  -5  -8    0.39    0.06 
  13  -5  -8    0.54    0.07 
  15  -5  -8    0.62    0.07 
  17  -5  -8    0.24    0.05 
  19  -5  -8    2.05    0.13 
  21  -5  -8    2.21    0.14 
 -10  -4  -8    8.08    0.33 
  -8  -4  -8    3.29    0.21 
  -6  -4  -8    1.82    0.17 
  -4  -4  -8    0.71    0.11 
  -2  -4  -8    3.15    0.19 
   0  -4  -8    4.21    0.21 
   2  -4  -8    1.15    0.13 
   4  -4  -8    6.56    0.27 
   6  -4  -8    6.54    0.18 
   8  -4  -8    8.93    0.21 
  10  -4  -8    6.78    0.18 
  12  -4  -8   11.70    0.25 
  14  -4  -8    2.45    0.12 
  16  -4  -8    0.17    0.04 
  18  -4  -8    3.32    0.14 
  20  -4  -8    0.56    0.07 
  22  -4  -8    4.95    0.18 
  24  -4  -8    9.71    0.26 
 -13  -3  -8   -0.01    0.07 
 -11  -3  -8    0.27    0.06 
  -9  -3  -8    3.32    0.15 
  -7  -3  -8    1.54    0.11 
  -5  -3  -8    1.93    0.12 
  -3  -3  -8    3.98    0.15 
  -1  -3  -8   12.83    0.28 
   1  -3  -8    4.14    0.14 
   3  -3  -8    1.31    0.09 
   5  -3  -8   13.36    0.27 
   7  -3  -8   12.53    0.37 
   9  -3  -8   12.92    0.25 
  11  -3  -8    9.41    0.21 
  13  -3  -8    1.40    0.09 
  15  -3  -8   44.20    0.67 
  17  -3  -8    0.39    0.06 
  19  -3  -8    0.68    0.07 
  21  -3  -8    0.19    0.05 
  23  -3  -8    0.90    0.09 
  25  -3  -8    1.01    0.09 
 -14  -2  -8    0.05    0.08 
 -12  -2  -8    2.06    0.14 
 -10  -2  -8    8.51    0.23 
  -8  -2  -8    1.21    0.10 
  -6  -2  -8    2.99    0.13 
  -4  -2  -8    3.19    0.13 
  -2  -2  -8    0.58    0.06 
   0  -2  -8    1.77    0.10 
   2  -2  -8    4.73    0.14 
   4  -2  -8    1.55    0.09 
   6  -2  -8    0.39    0.05 
   8  -2  -8    9.68    0.21 
  10  -2  -8   22.80    0.56 
  12  -2  -8    0.15    0.03 
  14  -2  -8   22.39    0.38 
  16  -2  -8    1.64    0.10 
  18  -2  -8    9.60    0.22 
  20  -2  -8    0.51    0.06 
  22  -2  -8    0.66    0.10 
  24  -2  -8    2.44    0.21 
  26  -2  -8    0.67    0.12 
 -15  -1  -8    0.65    0.13 
 -13  -1  -8    7.77    0.34 
 -11  -1  -8   10.18    0.39 
  -9  -1  -8    0.52    0.07 
  -7  -1  -8    6.92    0.19 
  -5  -1  -8    0.56    0.06 
  -3  -1  -8    3.41    0.12 
  -1  -1  -8    3.27    0.12 
   1  -1  -8    5.18    0.15 
   3  -1  -8    1.96    0.09 
   5  -1  -8   17.44    0.31 
   7  -1  -8    3.25    0.11 
   9  -1  -8    0.95    0.07 
  11  -1  -8    3.02    0.16 
  13  -1  -8   11.10    0.22 
  15  -1  -8   22.10    0.56 
  17  -1  -8   18.52    0.49 
  19  -1  -8    5.42    0.24 
  21  -1  -8    0.27    0.07 
  23  -1  -8    0.86    0.12 
  25  -1  -8    2.65    0.21 
  27  -1  -8    1.16    0.15 
 -14   0  -8    0.35    0.11 
 -12   0  -8    0.06    0.07 
 -10   0  -8   10.76    0.39 
  -8   0  -8    2.76    0.22 
  -6   0  -8    0.53    0.10 
  -4   0  -8   22.63    0.59 
  -2   0  -8    0.75    0.07 
   0   0  -8    0.00    0.03 
   2   0  -8   15.53    0.29 
   4   0  -8    7.51    0.18 
   6   0  -8    0.86    0.06 
   8   0  -8   52.16    0.74 
  10   0  -8    3.69    0.12 
  12   0  -8    1.87    0.08 
  14   0  -8    7.36    0.26 
  16   0  -8    0.62    0.09 
  18   0  -8    3.03    0.17 
  20   0  -8   15.50    0.45 
  22   0  -8    8.40    0.31 
  24   0  -8   -0.01    0.05 
  26   0  -8    6.45    0.30 
  28   0  -8    0.70    0.12 
 -15   1  -8    0.70    0.14 
 -13   1  -8    8.95    0.36 
 -11   1  -8    9.38    0.37 
  -9   1  -8    0.60    0.11 
  -7   1  -8    6.63    0.30 
  -5   1  -8    0.46    0.09 
  -3   1  -8    3.08    0.18 
  -1   1  -8    3.45    0.19 
   1   1  -8    6.02    0.24 
   3   1  -8    1.77    0.08 
   5   1  -8   17.61    0.31 
   7   1  -8    3.24    0.11 
   9   1  -8    0.80    0.06 
  11   1  -8    3.21    0.11 
  13   1  -8   11.00    0.23 
  15   1  -8   23.31    0.55 
  17   1  -8   18.42    0.48 
  19   1  -8    5.20    0.23 
  21   1  -8    0.24    0.07 
  23   1  -8    1.18    0.14 
  25   1  -8    2.41    0.20 
  27   1  -8    0.88    0.14 
 -14   2  -8    0.20    0.10 
 -12   2  -8    2.15    0.21 
 -10   2  -8    8.44    0.35 
  -8   2  -8    1.06    0.15 
  -6   2  -8    3.64    0.21 
  -4   2  -8    3.45    0.20 
  -2   2  -8    0.67    0.11 
   0   2  -8    1.62    0.15 
   2   2  -8    4.74    0.21 
   4   2  -8    1.43    0.14 
   6   2  -8    0.34    0.08 
   8   2  -8    9.30    0.30 
  10   2  -8   23.64    0.38 
  12   2  -8    0.07    0.03 
  14   2  -8   22.00    0.38 
  16   2  -8    1.67    0.09 
  18   2  -8    9.28    0.31 
  20   2  -8    0.71    0.10 
  22   2  -8    0.58    0.10 
  24   2  -8    2.31    0.19 
  26   2  -8    0.84    0.13 
 -13   3  -8    0.05    0.08 
 -11   3  -8    0.19    0.09 
  -9   3  -8    3.33    0.22 
  -7   3  -8    1.47    0.16 
  -5   3  -8    1.84    0.17 
  -3   3  -8    4.11    0.22 
  -1   3  -8   12.48    0.40 
   1   3  -8    3.98    0.20 
   3   3  -8    1.30    0.13 
   5   3  -8   13.05    0.40 
   7   3  -8   11.85    0.37 
   9   3  -8   11.82    0.37 
  11   3  -8    9.09    0.31 
  13   3  -8    1.44    0.13 
  15   3  -8   45.16    0.67 
  17   3  -8    0.34    0.05 
  19   3  -8    0.74    0.10 
  21   3  -8    0.42    0.09 
  23   3  -8    0.91    0.13 
  25   3  -8    0.98    0.14 
 -12   4  -8    3.24    0.26 
 -10   4  -8    7.22    0.33 
  -8   4  -8    3.20    0.24 
  -6   4  -8    2.10    0.19 
  -4   4  -8    0.65    0.12 
  -2   4  -8    3.14    0.20 
   0   4  -8    4.39    0.22 
   2   4  -8    0.95    0.12 
   4   4  -8    6.53    0.27 
   6   4  -8    6.57    0.27 
   8   4  -8    8.51    0.31 
  10   4  -8    6.88    0.27 
  12   4  -8   10.85    0.37 
  14   4  -8    2.15    0.18 
  16   4  -8    0.04    0.05 
  18   4  -8    3.13    0.19 
  22   4  -8    4.88    0.24 
  24   4  -8    9.97    0.37 
  -9   5  -8    1.01    0.15 
  -7   5  -8    0.57    0.12 
  -5   5  -8    0.71    0.12 
  -3   5  -8    1.65    0.17 
  -1   5  -8    2.16    0.18 
   1   5  -8    1.88    0.18 
   3   5  -8    2.97    0.19 
   5   5  -8    4.17    0.22 
   7   5  -8    9.11    0.34 
   9   5  -8    1.14    0.14 
  11   5  -8    0.38    0.09 
  13   5  -8    0.46    0.09 
  15   5  -8    0.50    0.10 
  17   5  -8    0.22    0.08 
  19   5  -8    2.10    0.19 
  21   5  -8    2.58    0.21 
  -4   6  -8    9.56    0.38 
  -2   6  -8    3.29    0.22 
   0   6  -8    1.10    0.14 
   2   6  -8    1.35    0.15 
   4   6  -8    1.41    0.16 
   6   6  -8    1.14    0.14 
   8   6  -8    0.00    0.05 
  10   6  -8    2.24    0.20 
  12   6  -8    2.17    0.19 
  14   6  -8    2.03    0.19 
  16   6  -8    3.61    0.23 
  18   6  -8    0.20    0.09 
   1   7  -8    0.17    0.09 
   3   7  -8    0.38    0.11 
   5   7  -8    0.44    0.11 
   7   7  -8    2.29    0.22 
   9   7  -8    5.32    0.29 
  11   7  -8    0.97    0.15 
  -3  -7  -7    0.28    0.07 
  -1  -7  -7    5.08    0.19 
   1  -7  -7    0.23    0.06 
   3  -7  -7    1.01    0.10 
   5  -7  -7    2.12    0.14 
   7  -7  -7    1.55    0.12 
   9  -7  -7    1.34    0.11 
  11  -7  -7    1.14    0.10 
  13  -7  -7    3.33    0.15 
  15  -7  -7    1.32    0.11 
  -8  -6  -7    0.27    0.09 
  -6  -6  -7   10.70    0.40 
  -4  -6  -7    0.53    0.07 
  -2  -6  -7    3.63    0.15 
   0  -6  -7    2.15    0.13 
   2  -6  -7    3.60    0.14 
   4  -6  -7    2.46    0.13 
   6  -6  -7    1.33    0.10 
   8  -6  -7    0.47    0.06 
  10  -6  -7   11.92    0.28 
  12  -6  -7    1.05    0.09 
  14  -6  -7    1.40    0.11 
  16  -6  -7    1.52    0.11 
  18  -6  -7    2.77    0.15 
  20  -6  -7    0.02    0.04 
 -11  -5  -7    1.52    0.18 
  -9  -5  -7    1.90    0.19 
  -7  -5  -7    0.95    0.13 
  -5  -5  -7    7.83    0.31 
  -3  -5  -7    0.61    0.07 
  -1  -5  -7    1.49    0.10 
   1  -5  -7   20.68    0.38 
   3  -5  -7    6.24    0.18 
   5  -5  -7    4.71    0.15 
   7  -5  -7   10.37    0.24 
   9  -5  -7   16.19    0.32 
  11  -5  -7    4.98    0.16 
  13  -5  -7    2.59    0.12 
  15  -5  -7    0.33    0.06 
  17  -5  -7    1.81    0.11 
  19  -5  -7    3.32    0.14 
  21  -5  -7    0.10    0.05 
  23  -5  -7    5.89    0.16 
 -14  -4  -7    3.08    0.25 
 -12  -4  -7    0.24    0.09 
 -10  -4  -7    6.44    0.29 
  -8  -4  -7    3.19    0.20 
  -6  -4  -7    2.04    0.17 
  -4  -4  -7    2.66    0.17 
  -2  -4  -7    0.20    0.06 
   0  -4  -7   10.18    0.22 
   2  -4  -7    2.75    0.11 
   4  -4  -7    2.74    0.11 
   6  -4  -7    0.02    0.03 
   8  -4  -7   10.13    0.22 
  10  -4  -7   40.79    0.62 
  12  -4  -7    1.51    0.09 
  14  -4  -7   12.90    0.27 
  16  -4  -7    3.13    0.12 
  18  -4  -7    0.44    0.05 
  20  -4  -7    5.25    0.13 
  22  -4  -7    0.60    0.06 
  24  -4  -7    0.81    0.07 
  26  -4  -7    5.83    0.19 
 -15  -3  -7    2.74    0.22 
 -13  -3  -7    2.37    0.20 
 -11  -3  -7    1.76    0.12 
  -9  -3  -7    0.46    0.07 
  -7  -3  -7   12.59    0.28 
  -5  -3  -7    1.37    0.10 
  -3  -3  -7    0.42    0.06 
  -1  -3  -7    9.20    0.22 
   1  -3  -7    2.51    0.08 
   3  -3  -7    3.33    0.09 
   5  -3  -7    9.75    0.17 
   7  -3  -7    2.15    0.07 
   9  -3  -7   17.59    0.31 
  11  -3  -7   29.64    0.47 
  13  -3  -7    2.46    0.10 
  15  -3  -7   41.51    0.63 
  17  -3  -7    2.19    0.10 
  19  -3  -7    3.33    0.13 
  21  -3  -7    1.60    0.10 
  23  -3  -7    6.13    0.19 
  25  -3  -7    3.11    0.14 
  27  -3  -7   10.72    0.29 
 -16  -2  -7    0.98    0.10 
 -14  -2  -7    0.83    0.09 
 -12  -2  -7    3.21    0.14 
 -10  -2  -7    4.46    0.16 
  -8  -2  -7    7.21    0.20 
  -6  -2  -7   29.40    0.49 
  -4  -2  -7   25.76    0.44 
  -2  -2  -7    1.08    0.08 
   0  -2  -7   23.36    0.39 
   2  -2  -7    1.56    0.09 
   4  -2  -7    0.83    0.05 
   6  -2  -7    2.38    0.07 
   8  -2  -7   13.75    0.20 
  10  -2  -7   13.84    0.25 
  12  -2  -7   24.92    0.40 
  14  -2  -7   43.86    0.65 
  16  -2  -7   16.47    0.31 
  18  -2  -7   12.16    0.38 
  20  -2  -7    9.59    0.33 
  22  -2  -7    0.08    0.05 
  24  -2  -7    4.57    0.23 
  26  -2  -7    0.52    0.11 
  28  -2  -7    0.72    0.13 
 -17  -1  -7    3.62    0.24 
 -15  -1  -7    2.43    0.21 
 -13  -1  -7    0.13    0.07 
 -11  -1  -7    3.34    0.14 
  -9  -1  -7   13.33    0.28 
  -7  -1  -7   24.01    0.42 
  -5  -1  -7   23.13    0.39 
  -3  -1  -7    7.23    0.18 
  -1  -1  -7   20.78    0.36 
   1  -1  -7    5.08    0.14 
   3  -1  -7    4.41    0.13 
   5  -1  -7    4.29    0.12 
   7  -1  -7    5.53    0.10 
   9  -1  -7   40.69    0.47 
  11  -1  -7    4.57    0.10 
  13  -1  -7   31.19    0.69 
  15  -1  -7    4.09    0.18 
  17  -1  -7   25.95    0.63 
  19  -1  -7    1.57    0.14 
  21  -1  -7    7.43    0.29 
  23  -1  -7    1.46    0.15 
  25  -1  -7    0.67    0.11 
  27  -1  -7    0.57    0.11 
  29  -1  -7    3.41    0.26 
 -18   0  -7   -0.16    0.06 
 -16   0  -7    3.52    0.26 
 -14   0  -7    0.42    0.11 
 -12   0  -7    0.18    0.08 
 -10   0  -7    4.84    0.24 
  -8   0  -7   22.13    0.59 
  -6   0  -7   23.55    0.40 
  -4   0  -7   11.22    0.31 
  -2   0  -7    3.15    0.11 
   0   0  -7    4.53    0.12 
   2   0  -7   -0.02    0.02 
   4   0  -7   15.00    0.26 
   6   0  -7    8.35    0.18 
   8   0  -7   20.23    0.33 
  10   0  -7    2.31    0.09 
  12   0  -7    0.17    0.03 
  14   0  -7   10.97    0.32 
  16   0  -7    3.29    0.17 
  18   0  -7   33.11    0.77 
  20   0  -7    1.02    0.12 
  22   0  -7    6.22    0.26 
  24   0  -7    1.15    0.14 
  26   0  -7    0.40    0.09 
  28   0  -7    0.36    0.10 
 -17   1  -7    3.75    0.24 
 -15   1  -7    2.37    0.21 
 -13   1  -7    0.07    0.07 
 -11   1  -7    3.25    0.20 
  -9   1  -7   13.81    0.43 
  -7   1  -7   23.75    0.61 
  -5   1  -7   22.41    0.58 
  -3   1  -7    6.91    0.26 
  -1   1  -7   20.45    0.34 
   1   1  -7    5.23    0.13 
   3   1  -7    4.68    0.12 
   5   1  -7    4.36    0.12 
   7   1  -7    5.49    0.13 
   9   1  -7   40.16    0.58 
  11   1  -7    4.71    0.12 
  13   1  -7   30.46    0.47 
  15   1  -7    3.91    0.12 
  17   1  -7   27.50    0.63 
  19   1  -7    1.41    0.13 
  21   1  -7    7.39    0.28 
  23   1  -7    1.58    0.16 
  25   1  -7    0.85    0.12 
  27   1  -7    0.40    0.10 
  29   1  -7    3.55    0.23 
 -16   2  -7    0.84    0.13 
 -14   2  -7    1.07    0.15 
 -12   2  -7    3.25    0.21 
 -10   2  -7    4.37    0.23 
  -8   2  -7    7.12    0.29 
  -6   2  -7   28.65    0.70 
  -4   2  -7   25.76    0.63 
  -2   2  -7    0.82    0.10 
   0   2  -7   23.38    0.57 
   2   2  -7    1.41    0.12 
   4   2  -7    0.62    0.08 
   6   2  -7    2.40    0.08 
   8   2  -7   14.10    0.25 
  10   2  -7   13.68    0.25 
  12   2  -7   25.05    0.40 
  14   2  -7   43.43    0.64 
  16   2  -7   17.01    0.31 
  18   2  -7   12.33    0.37 
  20   2  -7    9.67    0.33 
  22   2  -7    0.11    0.06 
  24   2  -7    4.20    0.22 
  26   2  -7    0.29    0.09 
  28   2  -7    0.39    0.11 
 -15   3  -7    2.58    0.23 
 -13   3  -7    2.17    0.20 
 -11   3  -7    1.63    0.17 
  -9   3  -7    0.52    0.10 
  -7   3  -7   11.74    0.39 
  -5   3  -7    1.30    0.13 
  -3   3  -7    0.31    0.07 
  -1   3  -7    9.27    0.31 
   1   3  -7    2.55    0.15 
   3   3  -7    3.40    0.18 
   5   3  -7    9.85    0.31 
   7   3  -7    2.09    0.14 
   9   3  -7   17.35    0.45 
  11   3  -7   29.81    0.46 
  13   3  -7    2.30    0.09 
  15   3  -7   41.88    0.63 
  17   3  -7    2.16    0.11 
  19   3  -7    3.23    0.13 
  21   3  -7    1.89    0.16 
  23   3  -7    6.11    0.27 
  25   3  -7    2.83    0.22 
  27   3  -7   12.18    0.43 
 -14   4  -7    3.48    0.18 
 -12   4  -7    0.20    0.06 
 -10   4  -7    6.37    0.21 
  -8   4  -7    3.60    0.15 
  -6   4  -7    2.25    0.13 
  -4   4  -7    2.83    0.18 
  -2   4  -7    0.31    0.08 
   0   4  -7    9.51    0.33 
   2   4  -7    2.82    0.16 
   4   4  -7    2.41    0.16 
   6   4  -7    0.16    0.06 
   8   4  -7    9.91    0.33 
  10   4  -7   40.84    0.90 
  12   4  -7    1.51    0.14 
  14   4  -7   13.13    0.39 
  16   4  -7    3.05    0.12 
  18   4  -7    0.55    0.06 
  20   4  -7    5.39    0.17 
  22   4  -7    0.63    0.10 
  24   4  -7    0.88    0.13 
  26   4  -7    5.79    0.29 
 -11   5  -7    1.29    0.12 
  -9   5  -7    1.93    0.13 
  -7   5  -7    1.06    0.10 
  -5   5  -7    7.63    0.22 
  -3   5  -7    0.59    0.07 
  -1   5  -7    1.28    0.10 
   1   5  -7   19.69    0.55 
   3   5  -7    5.79    0.26 
   5   5  -7    4.79    0.23 
   7   5  -7    9.85    0.35 
   9   5  -7   16.74    0.48 
  11   5  -7    4.92    0.23 
  13   5  -7    2.57    0.19 
  15   5  -7    0.17    0.07 
  17   5  -7    1.70    0.16 
  19   5  -7    3.40    0.20 
  21   5  -7    0.05    0.06 
  -8   6  -7    0.31    0.07 
  -6   6  -7   10.84    0.28 
  -4   6  -7    0.55    0.08 
  -2   6  -7    3.67    0.15 
   0   6  -7    2.34    0.14 
   2   6  -7    3.54    0.21 
   4   6  -7    2.70    0.21 
   6   6  -7    1.72    0.17 
   8   6  -7    0.62    0.10 
  10   6  -7   12.83    0.42 
  12   6  -7    1.07    0.14 
  14   6  -7    1.32    0.15 
  16   6  -7    1.57    0.17 
  18   6  -7    3.41    0.25 
  20   6  -7    0.04    0.07 
  -3   7  -7    0.34    0.07 
  -1   7  -7    5.19    0.27 
   1   7  -7    0.21    0.09 
   3   7  -7    0.94    0.14 
   5   7  -7    1.82    0.19 
   7   7  -7    1.23    0.16 
   9   7  -7    1.33    0.16 
  11   7  -7    1.11    0.16 
  13   7  -7    3.21    0.25 
  15   7  -7    1.40    0.17 
   0  -8  -6    1.63    0.13 
   2  -8  -6    0.11    0.05 
   4  -8  -6    0.66    0.08 
   6  -8  -6    1.92    0.13 
   8  -8  -6    0.30    0.07 
  -7  -7  -6    1.46    0.12 
  -5  -7  -6    4.34    0.18 
  -3  -7  -6    2.25    0.14 
  -1  -7  -6    6.86    0.21 
   1  -7  -6    1.34    0.11 
   3  -7  -6    1.61    0.11 
   5  -7  -6    2.17    0.13 
   7  -7  -6    0.08    0.04 
   9  -7  -6    2.29    0.13 
  11  -7  -6    0.55    0.07 
  13  -7  -6    2.73    0.15 
  15  -7  -6    1.28    0.11 
  17  -7  -6    0.32    0.10 
 -12  -6  -6    0.19    0.10 
 -10  -6  -6    0.58    0.08 
  -8  -6  -6    0.82    0.09 
  -6  -6  -6    1.07    0.10 
  -4  -6  -6    0.73    0.08 
  -2  -6  -6    7.56    0.21 
   0  -6  -6   13.07    0.29 
   2  -6  -6   10.01    0.24 
   4  -6  -6    8.47    0.22 
   6  -6  -6    3.34    0.13 
   8  -6  -6    0.09    0.04 
  10  -6  -6    4.87    0.16 
  12  -6  -6    4.21    0.15 
  14  -6  -6    0.17    0.05 
  16  -6  -6    6.15    0.19 
  18  -6  -6    3.13    0.15 
  20  -6  -6    0.56    0.06 
 -13  -5  -6    0.82    0.13 
 -11  -5  -6   12.79    0.44 
  -9  -5  -6    8.47    0.23 
  -7  -5  -6   10.02    0.25 
  -5  -5  -6    2.67    0.12 
  -3  -5  -6    3.94    0.14 
  -1  -5  -6    0.09    0.04 
   1  -5  -6    1.16    0.08 
   3  -5  -6    6.78    0.18 
   5  -5  -6    9.75    0.22 
   7  -5  -6   19.35    0.35 
   9  -5  -6    4.23    0.14 
  11  -5  -6    3.37    0.12 
  13  -5  -6    0.15    0.04 
  15  -5  -6    0.53    0.05 
  17  -5  -6    1.28    0.07 
  19  -5  -6    1.58    0.08 
  21  -5  -6    5.29    0.14 
  23  -5  -6    1.70    0.09 
 -16  -4  -6    1.55    0.18 
 -14  -4  -6    2.30    0.20 
 -12  -4  -6    1.75    0.17 
 -10  -4  -6    5.53    0.25 
  -8  -4  -6    0.34    0.06 
  -6  -4  -6    2.98    0.12 
  -4  -4  -6    0.55    0.06 
  -2  -4  -6    0.14    0.04 
   0  -4  -6    9.49    0.21 
   2  -4  -6    1.79    0.09 
   4  -4  -6   12.69    0.25 
   6  -4  -6    6.54    0.17 
   8  -4  -6   12.58    0.25 
  10  -4  -6   19.00    0.33 
  12  -4  -6    2.91    0.08 
  14  -4  -6   21.44    0.30 
  16  -4  -6    7.57    0.15 
  18  -4  -6    0.29    0.04 
  20  -4  -6    1.31    0.08 
  22  -4  -6    1.60    0.09 
  24  -4  -6    0.03    0.03 
  26  -4  -6    5.83    0.16 
 -17  -3  -6    0.23    0.09 
 -15  -3  -6    1.71    0.17 
 -13  -3  -6    0.15    0.07 
 -11  -3  -6    0.51    0.09 
  -9  -3  -6    1.32    0.10 
  -7  -3  -6    5.82    0.13 
  -5  -3  -6    9.27    0.17 
  -3  -3  -6    0.81    0.05 
  -1  -3  -6   12.30    0.20 
   1  -3  -6    1.11    0.06 
   3  -3  -6   26.10    0.34 
   5  -3  -6    5.48    0.11 
   7  -3  -6    6.63    0.12 
   9  -3  -6    6.64    0.12 
  11  -3  -6   30.12    0.37 
  13  -3  -6   19.31    0.33 
  15  -3  -6    2.74    0.11 
  17  -3  -6    8.12    0.20 
  19  -3  -6    4.52    0.15 
  21  -3  -6    2.83    0.12 
  23  -3  -6    1.56    0.15 
  25  -3  -6    0.05    0.06 
  27  -3  -6    2.16    0.20 
 -18  -2  -6    1.95    0.19 
 -16  -2  -6    1.16    0.10 
 -14  -2  -6    0.46    0.07 
 -12  -2  -6    1.48    0.10 
 -10  -2  -6    1.11    0.09 
  -8  -2  -6    7.84    0.20 
  -6  -2  -6    1.48    0.09 
  -4  -2  -6    0.91    0.05 
  -2  -2  -6    9.23    0.16 
   0  -2  -6   13.01    0.19 
   2  -2  -6   14.54    0.21 
   4  -2  -6   25.77    0.32 
   6  -2  -6    6.08    0.11 
   8  -2  -6    3.99    0.09 
  10  -2  -6   11.54    0.22 
  12  -2  -6    0.70    0.06 
  14  -2  -6    1.45    0.08 
  16  -2  -6   19.03    0.48 
  18  -2  -6   24.29    0.60 
  20  -2  -6   13.95    0.41 
  22  -2  -6    1.47    0.14 
  24  -2  -6    1.17    0.14 
  26  -2  -6    0.67    0.11 
  28  -2  -6    0.41    0.10 
 -19  -1  -6    2.55    0.22 
 -17  -1  -6    0.16    0.08 
 -15  -1  -6    3.02    0.13 
 -13  -1  -6    3.51    0.14 
 -11  -1  -6   15.10    0.30 
  -9  -1  -6   38.39    0.59 
  -7  -1  -6   17.68    0.32 
  -5  -1  -6   27.01    0.44 
  -3  -1  -6    3.27    0.11 
  -1  -1  -6   28.98    0.35 
   1  -1  -6    6.67    0.11 
   3  -1  -6    4.10    0.08 
   5  -1  -6   21.18    0.26 
   7  -1  -6   27.39    0.33 
   9  -1  -6   17.55    0.23 
  11  -1  -6    0.01    0.02 
  13  -1  -6   18.23    0.44 
  15  -1  -6   15.10    0.40 
  17  -1  -6    0.68    0.09 
  19  -1  -6    4.06    0.20 
  21  -1  -6    3.90    0.20 
  23  -1  -6    5.04    0.24 
  25  -1  -6    1.11    0.13 
  27  -1  -6    3.28    0.21 
  29  -1  -6    7.28    0.33 
 -20   0  -6    0.01    0.07 
 -18   0  -6    2.16    0.20 
 -16   0  -6   -0.09    0.05 
 -14   0  -6   -0.11    0.05 
 -12   0  -6    3.40    0.20 
 -10   0  -6    0.34    0.05 
  -8   0  -6    0.96    0.07 
  -6   0  -6   43.55    0.63 
  -4   0  -6    8.34    0.18 
  -2   0  -6    6.06    0.14 
   0   0  -6    1.94    0.07 
   2   0  -6    7.69    0.16 
   4   0  -6   12.91    0.17 
   6   0  -6   52.22    0.57 
   8   0  -6   46.21    0.64 
  10   0  -6    5.71    0.13 
  12   0  -6   49.65    0.69 
  14   0  -6    0.60    0.08 
  16   0  -6    1.87    0.12 
  18   0  -6   11.57    0.35 
  20   0  -6    7.32    0.27 
  22   0  -6    4.69    0.22 
  24   0  -6   13.96    0.44 
  26   0  -6    3.88    0.22 
  28   0  -6    0.48    0.11 
 -19   1  -6    2.52    0.22 
 -17   1  -6    0.24    0.09 
 -15   1  -6    3.20    0.20 
 -13   1  -6    4.02    0.22 
 -11   1  -6   14.53    0.44 
  -9   1  -6   38.33    0.86 
  -7   1  -6   16.92    0.47 
  -5   1  -6   27.76    0.42 
  -3   1  -6    3.28    0.10 
  -1   1  -6   28.65    0.43 
   1   1  -6    6.90    0.14 
   3   1  -6    4.29    0.10 
   5   1  -6   21.15    0.33 
   7   1  -6   27.49    0.41 
   9   1  -6   17.49    0.29 
  11   1  -6   -0.01    0.02 
  13   1  -6   18.13    0.30 
  15   1  -6   14.62    0.26 
  17   1  -6    0.79    0.10 
  19   1  -6    4.29    0.20 
  21   1  -6    3.68    0.19 
  23   1  -6    5.10    0.24 
  25   1  -6    1.16    0.14 
  27   1  -6    3.32    0.22 
  29   1  -6    7.19    0.33 
 -18   2  -6    1.88    0.19 
 -16   2  -6    1.34    0.15 
 -14   2  -6    0.33    0.06 
 -12   2  -6    1.53    0.11 
 -10   2  -6    1.35    0.10 
  -8   2  -6    7.94    0.29 
  -6   2  -6    1.29    0.13 
  -4   2  -6    0.84    0.10 
  -2   2  -6    9.51    0.30 
   0   2  -6   13.35    0.36 
   2   2  -6   14.43    0.31 
   4   2  -6   26.11    0.38 
   6   2  -6    6.08    0.13 
   8   2  -6    3.97    0.11 
  10   2  -6   11.55    0.22 
  12   2  -6    0.90    0.06 
  14   2  -6    1.40    0.08 
  16   2  -6   19.13    0.33 
  18   2  -6   24.89    0.41 
  20   2  -6   14.01    0.41 
  22   2  -6    1.63    0.15 
  24   2  -6    0.79    0.11 
  26   2  -6    0.71    0.12 
  28   2  -6    0.32    0.09 
 -17   3  -6    0.40    0.11 
 -15   3  -6    2.24    0.14 
 -13   3  -6    0.22    0.06 
 -11   3  -6    0.45    0.07 
  -9   3  -6    1.48    0.10 
  -7   3  -6    5.80    0.17 
  -5   3  -6    9.03    0.22 
  -3   3  -6    0.79    0.07 
  -1   3  -6   12.31    0.36 
   1   3  -6    0.85    0.10 
   3   3  -6   25.81    0.60 
   5   3  -6    5.30    0.21 
   7   3  -6    6.73    0.15 
   9   3  -6    6.85    0.15 
  11   3  -6   29.55    0.46 
  13   3  -6   18.96    0.33 
  15   3  -6    2.78    0.11 
  17   3  -6    8.17    0.19 
  19   3  -6    4.58    0.14 
  21   3  -6    2.81    0.17 
  23   3  -6    1.39    0.15 
  25   3  -6    0.11    0.07 
  27   3  -6    1.98    0.19 
 -16   4  -6    1.53    0.18 
 -14   4  -6    2.33    0.15 
 -12   4  -6    1.76    0.12 
 -10   4  -6    5.45    0.18 
  -8   4  -6    0.44    0.07 
  -6   4  -6    3.15    0.13 
  -4   4  -6    0.66    0.07 
  -2   4  -6    0.15    0.04 
   0   4  -6    9.87    0.22 
   2   4  -6    1.45    0.13 
   4   4  -6   12.52    0.37 
   6   4  -6    7.34    0.26 
   8   4  -6   12.89    0.37 
  10   4  -6   18.23    0.48 
  12   4  -6    2.95    0.11 
  14   4  -6   22.02    0.38 
  16   4  -6    7.60    0.19 
  18   4  -6    0.33    0.05 
  20   4  -6    1.47    0.10 
  22   4  -6    1.31    0.15 
  24   4  -6    0.05    0.06 
  26   4  -6    5.76    0.29 
 -15   5  -6    6.89    0.38 
 -13   5  -6    0.91    0.14 
 -11   5  -6   13.10    0.31 
  -9   5  -6    8.46    0.23 
  -7   5  -6   10.44    0.26 
  -5   5  -6    3.03    0.13 
  -3   5  -6    3.97    0.15 
  -1   5  -6   -0.05    0.03 
   1   5  -6    1.11    0.09 
   3   5  -6    6.56    0.18 
   5   5  -6   10.08    0.33 
   7   5  -6   18.88    0.51 
   9   5  -6    4.34    0.21 
  11   5  -6    3.41    0.19 
  13   5  -6    0.37    0.08 
  15   5  -6    0.55    0.10 
  17   5  -6    1.30    0.14 
  19   5  -6    1.51    0.11 
  21   5  -6    5.39    0.18 
  23   5  -6    1.96    0.18 
 -12   6  -6    0.56    0.13 
 -10   6  -6    0.80    0.09 
  -8   6  -6    0.86    0.09 
  -6   6  -6    0.87    0.09 
  -4   6  -6    0.69    0.08 
  -2   6  -6    7.41    0.21 
   0   6  -6   13.36    0.29 
   2   6  -6   10.00    0.24 
   4   6  -6    7.88    0.31 
   6   6  -6    3.31    0.20 
   8   6  -6    0.13    0.07 
  10   6  -6    4.70    0.24 
  12   6  -6    3.95    0.22 
  14   6  -6    0.17    0.07 
  16   6  -6    6.03    0.28 
  18   6  -6    2.42    0.20 
  20   6  -6    0.62    0.11 
  -7   7  -6    1.57    0.12 
  -5   7  -6    4.11    0.17 
  -3   7  -6    2.16    0.14 
  -1   7  -6    6.55    0.29 
   1   7  -6    1.55    0.17 
   3   7  -6    1.44    0.16 
   5   7  -6    1.87    0.18 
   7   7  -6   -0.03    0.05 
   9   7  -6    2.38    0.20 
  11   7  -6    0.43    0.10 
  13   7  -6    2.33    0.21 
  15   7  -6    1.12    0.16 
  17   7  -6    0.23    0.09 
   0   8  -6    1.58    0.18 
   2   8  -6    0.00    0.07 
   4   8  -6    0.80    0.14 
   6   8  -6    1.90    0.20 
   8   8  -6    0.05    0.08 
  -4  -8  -5    5.37    0.20 
  -2  -8  -5    3.46    0.16 
   0  -8  -5    1.48    0.12 
   2  -8  -5    0.09    0.05 
   4  -8  -5    0.99    0.10 
   6  -8  -5    2.92    0.16 
   8  -8  -5    1.41    0.17 
  10  -8  -5    3.09    0.24 
  12  -8  -5    0.41    0.11 
  -9  -7  -5    2.27    0.15 
  -7  -7  -5    0.84    0.09 
  -5  -7  -5    1.14    0.10 
  -3  -7  -5    2.83    0.15 
  -1  -7  -5   16.51    0.35 
   1  -7  -5    2.39    0.14 
   3  -7  -5    0.55    0.07 
   5  -7  -5    0.11    0.04 
   7  -7  -5    0.13    0.05 
   9  -7  -5    0.33    0.06 
  11  -7  -5    1.33    0.10 
  13  -7  -5    0.26    0.05 
  15  -7  -5    6.45    0.29 
  17  -7  -5   10.44    0.26 
 -14  -6  -5    0.15    0.06 
 -12  -6  -5    3.46    0.16 
 -10  -6  -5    5.27    0.19 
  -8  -6  -5    0.46    0.07 
  -6  -6  -5   10.47    0.26 
  -4  -6  -5    4.36    0.16 
  -2  -6  -5   28.57    0.49 
   0  -6  -5    6.06    0.18 
   2  -6  -5    5.17    0.16 
   4  -6  -5    7.62    0.20 
   6  -6  -5   12.20    0.27 
   8  -6  -5    4.20    0.14 
  10  -6  -5    8.71    0.22 
  12  -6  -5    6.67    0.14 
  14  -6  -5    1.74    0.08 
  16  -6  -5    3.09    0.10 
  18  -6  -5    0.27    0.04 
  20  -6  -5    1.87    0.12 
  22  -6  -5    0.16    0.05 
 -17  -5  -5    2.77    0.24 
 -15  -5  -5    4.55    0.18 
 -13  -5  -5    4.83    0.18 
 -11  -5  -5    4.64    0.17 
  -9  -5  -5    4.32    0.15 
  -7  -5  -5    4.44    0.15 
  -5  -5  -5    3.05    0.12 
  -3  -5  -5    9.66    0.22 
  -1  -5  -5    5.86    0.17 
   1  -5  -5    4.81    0.15 
   3  -5  -5    6.08    0.16 
   5  -5  -5    6.32    0.17 
   7  -5  -5   17.60    0.33 
   9  -5  -5   28.53    0.36 
  11  -5  -5   18.46    0.26 
  13  -5  -5   24.24    0.33 
  15  -5  -5    5.74    0.13 
  17  -5  -5    1.83    0.09 
  19  -5  -5    3.11    0.10 
  21  -5  -5    4.31    0.12 
  23  -5  -5    0.09    0.03 
  25  -5  -5    2.38    0.14 
 -18  -4  -5    0.40    0.10 
 -16  -4  -5    6.28    0.29 
 -14  -4  -5    1.08    0.09 
 -12  -4  -5    0.39    0.06 
 -10  -4  -5   18.24    0.35 
  -8  -4  -5   18.17    0.34 
  -6  -4  -5    3.97    0.13 
  -4  -4  -5   10.24    0.22 
  -2  -4  -5   15.65    0.29 
   0  -4  -5    6.43    0.16 
   2  -4  -5   15.67    0.28 
   4  -4  -5    9.18    0.20 
   6  -4  -5    1.88    0.06 
   8  -4  -5   26.82    0.33 
  10  -4  -5    5.08    0.11 
  12  -4  -5    1.37    0.06 
  14  -4  -5   56.76    0.65 
  16  -4  -5    5.53    0.12 
  18  -4  -5    1.78    0.08 
  20  -4  -5    1.17    0.07 
  22  -4  -5    1.33    0.08 
  24  -4  -5    0.27    0.04 
  26  -4  -5    1.72    0.10 
 -19  -3  -5    2.20    0.20 
 -17  -3  -5    0.91    0.13 
 -15  -3  -5    2.27    0.19 
 -13  -3  -5   -0.05    0.03 
 -11  -3  -5    1.60    0.10 
  -9  -3  -5    0.51    0.06 
  -7  -3  -5    4.58    0.11 
  -5  -3  -5   15.31    0.23 
  -3  -3  -5    7.55    0.14 
  -1  -3  -5   18.87    0.26 
   1  -3  -5   22.00    0.29 
   3  -3  -5    7.93    0.14 
   5  -3  -5   13.74    0.18 
   7  -3  -5    1.07    0.04 
   9  -3  -5   10.37    0.16 
  11  -3  -5   36.86    0.43 
  13  -3  -5    3.82    0.16 
  15  -3  -5   62.13    0.88 
  17  -3  -5   36.59    0.58 
  19  -3  -5    0.97    0.08 
  21  -3  -5    0.79    0.11 
  23  -3  -5    4.44    0.22 
  25  -3  -5    1.17    0.14 
  27  -3  -5    1.09    0.14 
 -20  -2  -5    1.39    0.16 
 -18  -2  -5    1.25    0.14 
 -16  -2  -5    0.66    0.11 
 -14  -2  -5    0.23    0.05 
 -12  -2  -5    6.98    0.15 
 -10  -2  -5   10.25    0.18 
  -8  -2  -5   11.79    0.19 
  -6  -2  -5   14.24    0.21 
  -4  -2  -5    9.68    0.16 
  -2  -2  -5    3.14    0.08 
   0  -2  -5   32.88    0.39 
   2  -2  -5   68.12    0.75 
   4  -2  -5   21.58    0.22 
   6  -2  -5    3.69    0.08 
   8  -2  -5    9.48    0.14 
  10  -2  -5   36.41    0.42 
  12  -2  -5   13.90    0.25 
  14  -2  -5    3.77    0.16 
  16  -2  -5   89.29    1.72 
  18  -2  -5   26.47    0.62 
  20  -2  -5    0.53    0.09 
  22  -2  -5    7.20    0.28 
  24  -2  -5    2.98    0.18 
  26  -2  -5    0.82    0.12 
  28  -2  -5    1.65    0.18 
 -19  -1  -5    2.69    0.15 
 -17  -1  -5    3.13    0.13 
 -15  -1  -5    1.40    0.10 
 -13  -1  -5    8.42    0.21 
 -11  -1  -5    2.13    0.10 
  -9  -1  -5    7.61    0.14 
  -7  -1  -5   21.54    0.28 
  -5  -1  -5  131.80    1.39 
  -3  -1  -5   29.89    0.35 
  -1  -1  -5   28.39    0.34 
   1  -1  -5   17.62    0.22 
   3  -1  -5   14.69    0.19 
   5  -1  -5   10.91    0.15 
   7  -1  -5   16.52    0.21 
   9  -1  -5   72.56    0.96 
  11  -1  -5   43.90    0.60 
  13  -1  -5    2.71    0.13 
  15  -1  -5    2.09    0.12 
  17  -1  -5   40.93    0.88 
  19  -1  -5   30.77    0.71 
  21  -1  -5   26.27    0.64 
  23  -1  -5    1.52    0.14 
  25  -1  -5    0.80    0.12 
  27  -1  -5    2.46    0.20 
  29  -1  -5    4.16    0.25 
 -20   0  -5    1.80    0.18 
 -18   0  -5    8.80    0.33 
 -16   0  -5    1.72    0.16 
 -14   0  -5    1.70    0.10 
 -12   0  -5    6.01    0.16 
 -10   0  -5   15.37    0.28 
  -8   0  -5   84.55    1.13 
  -6   0  -5   14.32    0.20 
  -4   0  -5    8.38    0.12 
  -2   0  -5   55.63    0.60 
   0   0  -5   14.69    0.24 
   2   0  -5   38.68    0.43 
   4   0  -5    3.50    0.06 
   6   0  -5    1.13    0.05 
   8   0  -5    0.05    0.02 
  10   0  -5   11.62    0.20 
  12   0  -5   21.08    0.32 
  14   0  -5   10.87    0.19 
  16   0  -5    0.31    0.06 
  18   0  -5    2.67    0.15 
  20   0  -5   13.75    0.40 
  22   0  -5    0.40    0.08 
  24   0  -5    2.15    0.18 
  26   0  -5    4.40    0.24 
  28   0  -5    1.72    0.18 
  30   0  -5    0.40    0.10 
 -19   1  -5    2.47    0.20 
 -17   1  -5    3.39    0.20 
 -15   1  -5    1.21    0.13 
 -13   1  -5    8.38    0.21 
 -11   1  -5    2.26    0.12 
  -9   1  -5    7.94    0.17 
  -7   1  -5   21.74    0.34 
  -5   1  -5  131.45    1.69 
  -3   1  -5   29.75    0.43 
  -1   1  -5   28.33    0.41 
   1   1  -5   17.50    0.27 
   3   1  -5   14.72    0.24 
   5   1  -5   11.36    0.19 
   7   1  -5   16.31    0.26 
   9   1  -5   73.58    0.96 
  11   1  -5   44.70    0.62 
  13   1  -5    2.77    0.09 
  15   1  -5    2.09    0.08 
  17   1  -5   42.10    0.88 
  19   1  -5   31.82    0.72 
  21   1  -5   26.26    0.65 
  23   1  -5    1.39    0.14 
  25   1  -5    0.91    0.13 
  27   1  -5    2.44    0.20 
  29   1  -5    3.28    0.25 
 -20   2  -5    1.83    0.19 
 -18   2  -5    1.35    0.11 
 -16   2  -5    0.59    0.07 
 -14   2  -5    0.18    0.05 
 -12   2  -5    6.90    0.19 
 -10   2  -5   10.22    0.23 
  -8   2  -5   11.75    0.25 
  -6   2  -5   14.24    0.28 
  -4   2  -5    9.95    0.21 
  -2   2  -5    3.29    0.07 
   0   2  -5   32.92    0.46 
   2   2  -5   69.37    0.90 
   4   2  -5   21.39    0.32 
   6   2  -5    3.76    0.09 
   8   2  -5    9.06    0.17 
  10   2  -5   36.54    0.53 
  12   2  -5   14.09    0.25 
  14   2  -5    3.71    0.11 
  16   2  -5   89.19    1.21 
  18   2  -5   26.20    0.43 
  20   2  -5    0.56    0.09 
  22   2  -5    7.10    0.28 
  24   2  -5    3.11    0.19 
  26   2  -5    1.18    0.15 
  28   2  -5    1.61    0.18 
 -19   3  -5    2.33    0.22 
 -17   3  -5    0.89    0.13 
 -15   3  -5    2.39    0.14 
 -13   3  -5   -0.05    0.03 
 -11   3  -5    1.70    0.11 
  -9   3  -5    0.40    0.06 
  -7   3  -5    4.69    0.15 
  -5   3  -5   14.67    0.29 
  -3   3  -5    7.50    0.18 
  -1   3  -5   18.82    0.33 
   1   3  -5   22.52    0.37 
   3   3  -5    8.19    0.25 
   5   3  -5   13.68    0.23 
   7   3  -5    1.03    0.05 
   9   3  -5   10.35    0.20 
  11   3  -5   36.87    0.54 
  13   3  -5    3.67    0.11 
  15   3  -5   61.78    0.87 
  17   3  -5   37.61    0.58 
  19   3  -5    0.86    0.07 
  21   3  -5    0.56    0.09 
  23   3  -5    4.40    0.23 
  25   3  -5    1.04    0.14 
  27   3  -5    1.01    0.15 
 -18   4  -5    0.26    0.10 
 -16   4  -5    5.39    0.29 
 -14   4  -5    1.03    0.09 
 -12   4  -5    0.57    0.07 
 -10   4  -5   18.14    0.36 
  -8   4  -5   18.00    0.35 
  -6   4  -5    3.63    0.13 
  -4   4  -5    9.93    0.23 
  -2   4  -5   15.72    0.30 
   0   4  -5    6.11    0.16 
   2   4  -5   15.50    0.29 
   4   4  -5    9.44    0.20 
   6   4  -5    2.01    0.13 
   8   4  -5   26.98    0.42 
  10   4  -5    5.01    0.13 
  12   4  -5    1.31    0.08 
  14   4  -5   58.01    0.82 
  16   4  -5    5.62    0.16 
  18   4  -5    1.57    0.10 
  20   4  -5    1.25    0.09 
  22   4  -5    1.72    0.11 
  24   4  -5    0.51    0.10 
  26   4  -5    1.54    0.17 
 -17   5  -5    2.26    0.22 
 -15   5  -5    4.29    0.26 
 -13   5  -5    4.71    0.26 
 -11   5  -5    4.70    0.17 
  -9   5  -5    4.30    0.16 
  -7   5  -5    4.39    0.15 
  -5   5  -5    3.26    0.13 
  -3   5  -5    9.79    0.23 
  -1   5  -5    6.22    0.17 
   1   5  -5    4.83    0.15 
   3   5  -5    6.06    0.16 
   5   5  -5    6.23    0.16 
   7   5  -5   17.86    0.48 
   9   5  -5   27.95    0.68 
  11   5  -5   17.92    0.50 
  13   5  -5   23.70    0.61 
  15   5  -5    5.75    0.17 
  17   5  -5    2.02    0.12 
  19   5  -5    2.96    0.13 
  21   5  -5    4.15    0.16 
  23   5  -5    0.10    0.05 
  25   5  -5    2.81    0.22 
 -14   6  -5    0.10    0.08 
 -12   6  -5    4.19    0.25 
 -10   6  -5    5.15    0.18 
  -8   6  -5    0.29    0.06 
  -6   6  -5   10.77    0.26 
  -4   6  -5    4.48    0.16 
  -2   6  -5   28.40    0.49 
   0   6  -5    5.88    0.18 
   2   6  -5    5.52    0.16 
   4   6  -5    7.27    0.29 
   6   6  -5   11.79    0.39 
   8   6  -5    4.13    0.21 
  10   6  -5    9.27    0.33 
  12   6  -5    6.51    0.28 
  14   6  -5    1.70    0.17 
  16   6  -5    3.13    0.23 
  18   6  -5    0.10    0.07 
  20   6  -5    1.68    0.18 
  22   6  -5    0.18    0.06 
  -9   7  -5    2.37    0.21 
  -7   7  -5    0.81    0.09 
  -5   7  -5    1.47    0.11 
  -3   7  -5    2.76    0.14 
  -1   7  -5   15.75    0.48 
   1   7  -5    2.60    0.20 
   3   7  -5    0.61    0.11 
   5   7  -5    0.19    0.07 
   7   7  -5    0.18    0.07 
   9   7  -5    0.25    0.08 
  11   7  -5    1.71    0.17 
  13   7  -5    0.34    0.09 
  15   7  -5    6.28    0.31 
  17   7  -5   10.71    0.41 
  19   7  -5    5.67    0.29 
  -4   8  -5    5.25    0.27 
  -2   8  -5    3.39    0.22 
   0   8  -5    1.39    0.16 
   2   8  -5    0.32    0.09 
   4   8  -5    0.74    0.13 
   6   8  -5    2.89    0.23 
   8   8  -5    1.17    0.16 
  10   8  -5    2.99    0.25 
  12   8  -5    0.51    0.12 
  -6  -8  -4    0.07    0.06 
  -4  -8  -4    3.82    0.17 
  -2  -8  -4    0.80    0.09 
   0  -8  -4    4.38    0.17 
   2  -8  -4    0.06    0.04 
   4  -8  -4    0.14    0.08 
   6  -8  -4    0.81    0.13 
   8  -8  -4    2.88    0.23 
  10  -8  -4    1.35    0.16 
  12  -8  -4    3.95    0.24 
  14  -8  -4    4.93    0.28 
 -13  -7  -4    0.30    0.07 
 -11  -7  -4    0.20    0.06 
  -9  -7  -4    2.10    0.14 
  -7  -7  -4    0.64    0.08 
  -5  -7  -4   11.15    0.27 
  -3  -7  -4    6.73    0.20 
  -1  -7  -4    6.22    0.19 
   1  -7  -4   25.91    0.46 
   3  -7  -4    2.79    0.12 
   5  -7  -4    0.41    0.06 
   7  -7  -4    1.57    0.11 
   9  -7  -4    1.18    0.09 
  11  -7  -4    1.87    0.11 
  13  -7  -4    1.07    0.09 
  15  -7  -4    0.08    0.04 
  17  -7  -4    2.21    0.13 
  19  -7  -4    1.14    0.10 
 -16  -6  -4    0.22    0.07 
 -14  -6  -4    1.09    0.10 
 -12  -6  -4    3.84    0.16 
 -10  -6  -4    0.36    0.06 
  -8  -6  -4    0.16    0.05 
  -6  -6  -4    8.81    0.23 
  -4  -6  -4    3.56    0.14 
  -2  -6  -4    4.18    0.14 
   0  -6  -4    1.45    0.10 
   2  -6  -4   15.37    0.30 
   4  -6  -4   33.90    0.54 
   6  -6  -4    1.20    0.06 
   8  -6  -4    0.97    0.06 
  10  -6  -4    9.96    0.18 
  12  -6  -4    2.66    0.09 
  14  -6  -4    1.23    0.07 
  16  -6  -4    2.66    0.11 
  18  -6  -4    2.10    0.12 
  20  -6  -4    3.96    0.15 
  22  -6  -4    0.69    0.08 
 -17  -5  -4    0.97    0.10 
 -15  -5  -4    1.15    0.10 
 -13  -5  -4   10.18    0.26 
 -11  -5  -4    9.61    0.24 
  -9  -5  -4   13.80    0.29 
  -7  -5  -4    4.57    0.15 
  -5  -5  -4   18.68    0.35 
  -3  -5  -4   10.27    0.23 
  -1  -5  -4   23.58    0.40 
   1  -5  -4    4.85    0.14 
   3  -5  -4   18.13    0.25 
   5  -5  -4    4.13    0.09 
   7  -5  -4    4.01    0.10 
   9  -5  -4    0.17    0.03 
  11  -5  -4   13.02    0.21 
  13  -5  -4    6.53    0.13 
  15  -5  -4    3.06    0.09 
  17  -5  -4    5.84    0.13 
  19  -5  -4    0.02    0.02 
  21  -5  -4    2.68    0.10 
  23  -5  -4    1.60    0.11 
  25  -5  -4    3.13    0.14 
 -20  -4  -4    5.48    0.20 
 -18  -4  -4    1.11    0.10 
 -16  -4  -4    2.77    0.14 
 -14  -4  -4    2.04    0.12 
 -12  -4  -4    0.02    0.04 
 -10  -4  -4   15.35    0.30 
  -8  -4  -4    8.09    0.20 
  -6  -4  -4    7.90    0.19 
  -4  -4  -4    5.30    0.15 
  -2  -4  -4    8.29    0.18 
   0  -4  -4    7.43    0.12 
   2  -4  -4   11.66    0.17 
   4  -4  -4    3.47    0.08 
   6  -4  -4    2.28    0.06 
   8  -4  -4    5.07    0.10 
  10  -4  -4   14.48    0.21 
  12  -4  -4   38.26    0.45 
  14  -4  -4   16.83    0.24 
  16  -4  -4    6.31    0.13 
  18  -4  -4   10.24    0.19 
  20  -4  -4    1.84    0.09 
  22  -4  -4    2.96    0.10 
  24  -4  -4    0.24    0.04 
  26  -4  -4    0.98    0.08 
 -21  -3  -4    1.36    0.16 
 -19  -3  -4    7.46    0.22 
 -17  -3  -4    1.78    0.12 
 -15  -3  -4    5.76    0.17 
 -13  -3  -4    1.27    0.09 
 -11  -3  -4   16.23    0.31 
  -9  -3  -4    0.69    0.06 
  -7  -3  -4    0.62    0.06 
  -5  -3  -4   22.57    0.36 
  -3  -3  -4   14.17    0.25 
  -1  -3  -4   13.72    0.18 
   1  -3  -4   23.12    0.27 
   3  -3  -4   26.12    0.31 
   5  -3  -4   27.82    0.32 
   7  -3  -4   20.83    0.26 
   9  -3  -4    6.56    0.11 
  11  -3  -4    8.96    0.17 
  13  -3  -4   17.21    0.24 
  15  -3  -4   20.89    0.35 
  17  -3  -4   15.54    0.41 
  19  -3  -4    1.98    0.15 
  21  -3  -4    4.92    0.22 
  23  -3  -4   -0.02    0.04 
  25  -3  -4    2.58    0.14 
  27  -3  -4    0.14    0.05 
 -22  -2  -4    1.17    0.15 
 -20  -2  -4   10.08    0.37 
 -18  -2  -4    0.35    0.06 
 -16  -2  -4    5.99    0.17 
 -14  -2  -4    2.24    0.11 
 -12  -2  -4    9.57    0.18 
 -10  -2  -4    9.83    0.17 
  -8  -2  -4   10.94    0.18 
  -6  -2  -4    3.77    0.09 
  -4  -2  -4   21.18    0.27 
  -2  -2  -4    7.24    0.12 
   0  -2  -4   46.86    0.53 
   2  -2  -4   14.65    0.15 
   4  -2  -4   14.37    0.16 
   6  -2  -4   25.26    0.30 
   8  -2  -4   15.14    0.19 
  10  -2  -4    7.69    0.16 
  12  -2  -4    1.73    0.10 
  14  -2  -4    3.72    0.16 
  16  -2  -4    8.89    0.27 
  18  -2  -4    5.80    0.22 
  20  -2  -4   41.77    0.89 
  22  -2  -4    0.12    0.05 
  24  -2  -4    3.50    0.19 
  26  -2  -4    0.93    0.12 
  28  -2  -4    1.01    0.13 
 -23  -1  -4    6.88    0.31 
 -21  -1  -4    1.69    0.17 
 -19  -1  -4    0.46    0.09 
 -17  -1  -4    4.87    0.13 
 -15  -1  -4    3.47    0.10 
 -13  -1  -4    3.97    0.10 
 -11  -1  -4    5.56    0.12 
  -9  -1  -4    1.39    0.04 
  -7  -1  -4   73.48    0.68 
  -5  -1  -4  168.44    1.75 
  -3  -1  -4   15.46    0.20 
  -1  -1  -4    0.50    0.03 
   1  -1  -4    5.81    0.09 
   3  -1  -4   82.36    0.86 
   5  -1  -4   15.46    0.19 
   7  -1  -4   11.42    0.25 
   9  -1  -4   54.90    0.72 
  11  -1  -4   15.12    0.23 
  13  -1  -4   23.56    0.53 
  15  -1  -4   78.13    1.50 
  17  -1  -4    4.38    0.18 
  19  -1  -4   14.66    0.41 
  21  -1  -4    4.34    0.20 
  23  -1  -4    0.96    0.12 
  25  -1  -4    0.92    0.12 
  27  -1  -4    1.01    0.13 
  29  -1  -4    0.34    0.10 
 -20   0  -4    2.19    0.18 
 -18   0  -4    0.07    0.04 
 -16   0  -4    5.53    0.16 
 -14   0  -4    8.60    0.13 
 -12   0  -4    1.91    0.06 
 -10   0  -4    4.76    0.10 
  -8   0  -4   10.98    0.16 
  -6   0  -4  238.15    2.46 
  -4   0  -4   54.46    0.59 
  -2   0  -4  203.56    2.10 
   0   0  -4    9.13    0.16 
   2   0  -4   14.44    0.17 
   4   0  -4    0.02    0.02 
   6   0  -4   18.57    0.27 
   8   0  -4    9.68    0.16 
  10   0  -4  272.84    3.31 
  12   0  -4    2.69    0.07 
  14   0  -4    7.49    0.14 
  16   0  -4    3.37    0.15 
  18   0  -4    2.99    0.15 
  20   0  -4   16.11    0.44 
  22   0  -4    0.34    0.07 
  24   0  -4    7.78    0.30 
  26   0  -4    0.10    0.07 
  28   0  -4    0.30    0.09 
  30   0  -4    8.87    0.37 
 -21   1  -4    1.79    0.18 
 -19   1  -4    0.49    0.07 
 -17   1  -4    4.63    0.16 
 -15   1  -4    3.64    0.13 
 -13   1  -4    3.93    0.09 
 -11   1  -4    5.89    0.10 
  -9   1  -4    1.47    0.06 
  -7   1  -4   74.61    0.81 
  -5   1  -4  168.68    1.76 
  -3   1  -4   14.95    0.24 
  -1   1  -4    0.56    0.03 
   1   1  -4    6.04    0.11 
   3   1  -4   80.60    1.05 
   5   1  -4   15.49    0.24 
   7   1  -4   11.48    0.19 
   9   1  -4   54.96    0.73 
  11   1  -4   15.23    0.25 
  13   1  -4   23.82    0.36 
  15   1  -4   78.74    1.05 
  17   1  -4    4.37    0.12 
  19   1  -4   14.75    0.41 
  21   1  -4    4.83    0.22 
  23   1  -4    1.08    0.13 
  25   1  -4    0.72    0.11 
  27   1  -4    1.38    0.16 
  29   1  -4    0.14    0.08 
 -22   2  -4    1.12    0.15 
 -20   2  -4    9.51    0.36 
 -18   2  -4    0.36    0.09 
 -16   2  -4    5.72    0.17 
 -14   2  -4    2.12    0.11 
 -12   2  -4    9.88    0.23 
 -10   2  -4    9.42    0.21 
  -8   2  -4   11.26    0.23 
  -6   2  -4    3.81    0.08 
  -4   2  -4   21.87    0.26 
  -2   2  -4    7.32    0.11 
   0   2  -4   48.44    0.53 
   2   2  -4   14.67    0.22 
   4   2  -4   14.63    0.23 
   6   2  -4   25.56    0.37 
   8   2  -4   14.96    0.24 
  10   2  -4    7.68    0.16 
  12   2  -4    1.98    0.08 
  14   2  -4    4.05    0.11 
  16   2  -4    8.30    0.18 
  18   2  -4    5.95    0.15 
  20   2  -4   40.65    0.89 
  22   2  -4    0.12    0.06 
  24   2  -4    3.48    0.20 
  26   2  -4    0.75    0.12 
  28   2  -4    0.70    0.12 
 -21   3  -4    1.23    0.16 
 -19   3  -4    8.30    0.34 
 -17   3  -4    2.05    0.18 
 -15   3  -4    5.82    0.18 
 -13   3  -4    1.40    0.10 
 -11   3  -4   16.33    0.31 
  -9   3  -4    0.80    0.07 
  -7   3  -4    0.63    0.06 
  -5   3  -4   22.15    0.37 
  -3   3  -4   13.70    0.26 
  -1   3  -4   13.38    0.25 
   1   3  -4   22.96    0.36 
   3   3  -4   26.32    0.31 
   5   3  -4   27.69    0.40 
   7   3  -4   20.70    0.32 
   9   3  -4    6.88    0.15 
  11   3  -4    8.95    0.18 
  13   3  -4   17.45    0.30 
  15   3  -4   20.72    0.35 
  17   3  -4   14.51    0.28 
  19   3  -4    1.88    0.10 
  21   3  -4    4.82    0.15 
  23   3  -4   -0.02    0.05 
  25   3  -4    2.30    0.19 
  27   3  -4    0.13    0.07 
 -20   4  -4    5.31    0.29 
 -18   4  -4    0.99    0.13 
 -16   4  -4    2.63    0.21 
 -14   4  -4    2.08    0.13 
 -12   4  -4   -0.01    0.03 
 -10   4  -4   15.14    0.30 
  -8   4  -4    7.83    0.19 
  -6   4  -4    8.15    0.19 
  -4   4  -4    5.15    0.15 
  -2   4  -4    8.02    0.18 
   0   4  -4    7.29    0.17 
   2   4  -4   11.80    0.23 
   4   4  -4    3.44    0.11 
   6   4  -4    2.24    0.08 
   8   4  -4    4.93    0.13 
  10   4  -4   14.81    0.27 
  12   4  -4   37.74    0.57 
  14   4  -4   17.37    0.31 
  16   4  -4    6.90    0.18 
  18   4  -4   10.42    0.24 
  20   4  -4    2.07    0.12 
  22   4  -4    2.52    0.14 
  24   4  -4    0.47    0.10 
  26   4  -4    0.82    0.13 
 -17   5  -4    0.73    0.14 
 -15   5  -4    1.01    0.14 
 -13   5  -4   10.02    0.37 
 -11   5  -4   10.17    0.24 
  -9   5  -4   13.71    0.29 
  -7   5  -4    4.81    0.15 
  -5   5  -4   19.23    0.35 
  -3   5  -4    9.95    0.22 
  -1   5  -4   23.55    0.40 
   1   5  -4    4.71    0.14 
   3   5  -4   18.11    0.32 
   5   5  -4    3.87    0.13 
   7   5  -4    3.87    0.19 
   9   5  -4    0.16    0.06 
  11   5  -4   13.53    0.26 
  13   5  -4    6.76    0.17 
  15   5  -4    3.04    0.12 
  17   5  -4    5.86    0.17 
  19   5  -4    0.02    0.03 
  21   5  -4    3.06    0.13 
  23   5  -4    1.57    0.12 
  25   5  -4    2.79    0.23 
 -16   6  -4    0.27    0.10 
 -14   6  -4    1.00    0.15 
 -12   6  -4    3.41    0.22 
 -10   6  -4    0.39    0.09 
  -8   6  -4    0.23    0.05 
  -6   6  -4    9.09    0.22 
  -4   6  -4    3.64    0.14 
  -2   6  -4    4.25    0.14 
   0   6  -4    1.54    0.10 
   2   6  -4   14.87    0.29 
   4   6  -4   33.27    0.78 
   6   6  -4    1.16    0.13 
   8   6  -4    0.89    0.12 
  10   6  -4    9.68    0.34 
  12   6  -4    2.75    0.18 
  14   6  -4    0.97    0.13 
  16   6  -4    2.89    0.13 
  18   6  -4    1.97    0.12 
  20   6  -4    4.00    0.16 
  22   6  -4    0.78    0.09 
 -13   7  -4    0.27    0.10 
 -11   7  -4    0.19    0.09 
  -9   7  -4    2.03    0.20 
  -7   7  -4    0.55    0.07 
  -5   7  -4   10.95    0.26 
  -3   7  -4    6.80    0.20 
  -1   7  -4    6.29    0.19 
   1   7  -4   26.18    0.66 
   3   7  -4    2.77    0.18 
   5   7  -4    0.27    0.08 
   7   7  -4    1.28    0.15 
   9   7  -4    1.03    0.14 
  11   7  -4    1.96    0.19 
  13   7  -4    0.90    0.13 
  15   7  -4    0.08    0.07 
  17   7  -4    2.09    0.19 
  19   7  -4    0.91    0.14 
  -6   8  -4    0.29    0.09 
  -4   8  -4    4.00    0.22 
  -2   8  -4    0.81    0.12 
   0   8  -4    4.31    0.24 
   2   8  -4    0.01    0.06 
   4   8  -4    0.36    0.09 
   6   8  -4    0.97    0.14 
   8   8  -4    2.91    0.23 
  10   8  -4    1.16    0.15 
  12   8  -4    3.64    0.24 
  14   8  -4    5.15    0.28 
 -10  -8  -3    2.59    0.16 
  -8  -8  -3    0.25    0.07 
  -6  -8  -3    1.90    0.13 
  -4  -8  -3    0.15    0.05 
  -2  -8  -3    7.17    0.22 
   0  -8  -3    1.70    0.18 
   2  -8  -3    0.29    0.09 
   4  -8  -3    0.08    0.07 
   6  -8  -3    0.46    0.10 
   8  -8  -3    1.59    0.11 
  10  -8  -3    5.44    0.18 
  12  -8  -3    0.06    0.04 
  14  -8  -3    0.21    0.05 
 -13  -7  -3    0.09    0.05 
 -11  -7  -3    4.54    0.18 
  -9  -7  -3    2.58    0.15 
  -7  -7  -3    1.47    0.11 
  -5  -7  -3    0.55    0.07 
  -3  -7  -3    0.89    0.08 
  -1  -7  -3    1.72    0.11 
   1  -7  -3    9.81    0.24 
   3  -7  -3    2.72    0.13 
   5  -7  -3    1.67    0.08 
   7  -7  -3    2.27    0.11 
   9  -7  -3    2.70    0.11 
  11  -7  -3    0.39    0.06 
  13  -7  -3    0.29    0.05 
  15  -7  -3    1.77    0.11 
  17  -7  -3    2.73    0.15 
  19  -7  -3    2.61    0.15 
 -18  -6  -3    1.14    0.11 
 -16  -6  -3    1.58    0.12 
 -14  -6  -3    0.83    0.09 
 -12  -6  -3    2.98    0.14 
 -10  -6  -3    4.46    0.16 
  -8  -6  -3    2.61    0.12 
  -6  -6  -3   14.38    0.30 
  -4  -6  -3    8.47    0.21 
  -2  -6  -3    8.79    0.21 
   0  -6  -3   59.47    0.68 
   2  -6  -3    5.53    0.12 
   4  -6  -3   18.88    0.27 
   6  -6  -3    8.24    0.15 
   8  -6  -3   12.02    0.20 
  10  -6  -3   11.78    0.20 
  12  -6  -3   10.05    0.18 
  14  -6  -3    1.85    0.11 
  16  -6  -3    1.25    0.09 
  18  -6  -3    1.40    0.10 
  20  -6  -3    2.78    0.13 
  22  -6  -3    0.37    0.06 
 -19  -5  -3    2.75    0.16 
 -17  -5  -3    0.43    0.07 
 -15  -5  -3    1.84    0.12 
 -13  -5  -3    9.64    0.25 
 -11  -5  -3   10.63    0.25 
  -9  -5  -3   14.35    0.30 
  -7  -5  -3    8.37    0.20 
  -5  -5  -3   28.86    0.46 
  -3  -5  -3    5.15    0.11 
  -1  -5  -3   11.62    0.18 
   1  -5  -3   11.11    0.17 
   3  -5  -3   10.92    0.17 
   5  -5  -3   12.07    0.19 
   7  -5  -3    9.39    0.16 
   9  -5  -3    4.32    0.10 
  11  -5  -3    0.93    0.05 
  13  -5  -3   15.61    0.23 
  15  -5  -3   58.65    0.67 
  17  -5  -3   15.18    0.24 
  19  -5  -3    0.40    0.05 
  21  -5  -3    3.15    0.13 
  23  -5  -3    1.56    0.11 
  25  -5  -3    1.09    0.10 
 -22  -4  -3    0.18    0.06 
 -20  -4  -3    6.39    0.21 
 -18  -4  -3    2.71    0.14 
 -16  -4  -3    1.17    0.10 
 -14  -4  -3    3.71    0.14 
 -12  -4  -3    8.84    0.22 
 -10  -4  -3    2.86    0.12 
  -8  -4  -3    1.28    0.08 
  -6  -4  -3   41.63    0.48 
  -4  -4  -3   29.44    0.36 
  -2  -4  -3   21.78    0.27 
   0  -4  -3   21.77    0.27 
   2  -4  -3   13.12    0.18 
   4  -4  -3   18.37    0.24 
   6  -4  -3   41.31    0.48 
   8  -4  -3    1.98    0.06 
  10  -4  -3   29.97    0.36 
  12  -4  -3   28.67    0.36 
  14  -4  -3   25.43    0.33 
  16  -4  -3   18.02    0.26 
  18  -4  -3    7.41    0.15 
  20  -4  -3    3.68    0.11 
  22  -4  -3    0.03    0.03 
  24  -4  -3    0.77    0.08 
  26  -4  -3    0.21    0.05 
 -23  -3  -3    1.72    0.13 
 -21  -3  -3    0.39    0.07 
 -19  -3  -3    1.06    0.09 
 -17  -3  -3    0.69    0.07 
 -15  -3  -3    2.43    0.12 
 -13  -3  -3    0.00    0.03 
 -11  -3  -3    2.22    0.10 
  -9  -3  -3    2.05    0.06 
  -7  -3  -3    9.99    0.15 
  -5  -3  -3    7.44    0.12 
  -3  -3  -3    2.50    0.06 
  -1  -3  -3    4.51    0.08 
   1  -3  -3   16.80    0.21 
   3  -3  -3   15.50    0.20 
   5  -3  -3  102.48    1.06 
   7  -3  -3    9.62    0.14 
   9  -3  -3    2.19    0.06 
  11  -3  -3    7.69    0.13 
  13  -3  -3   14.70    0.21 
  15  -3  -3   11.09    0.18 
  17  -3  -3    9.25    0.20 
  19  -3  -3    0.06    0.03 
  21  -3  -3    5.64    0.16 
  23  -3  -3    0.91    0.08 
  25  -3  -3    5.28    0.17 
  27  -3  -3    5.30    0.18 
 -24  -2  -3    1.66    0.13 
 -22  -2  -3    1.56    0.11 
 -20  -2  -3    1.77    0.11 
 -18  -2  -3    2.36    0.12 
 -16  -2  -3    5.59    0.16 
 -14  -2  -3    8.55    0.20 
 -12  -2  -3    2.18    0.07 
 -10  -2  -3    0.50    0.03 
  -8  -2  -3   26.80    0.28 
  -6  -2  -3   11.17    0.13 
  -4  -2  -3   35.09    0.34 
  -2  -2  -3   14.83    0.16 
   0  -2  -3   45.57    0.43 
   2  -2  -3    7.65    0.09 
   4  -2  -3   52.92    0.49 
   6  -2  -3  232.32    2.35 
   8  -2  -3    0.17    0.03 
  10  -2  -3   34.70    0.71 
  12  -2  -3   10.91    0.29 
  14  -2  -3   10.16    0.29 
  16  -2  -3   17.21    0.43 
  18  -2  -3   29.28    0.66 
  20  -2  -3   50.44    1.04 
  22  -2  -3   29.18    0.69 
  24  -2  -3    2.29    0.18 
  26  -2  -3    0.07    0.06 
  28  -2  -3    0.78    0.12 
 -25  -1  -3    2.38    0.21 
 -23  -1  -3    0.99    0.09 
 -21  -1  -3    5.95    0.18 
 -19  -1  -3    0.78    0.07 
 -17  -1  -3   18.09    0.23 
 -15  -1  -3    9.03    0.14 
 -13  -1  -3    3.87    0.08 
 -11  -1  -3    6.57    0.10 
  -9  -1  -3    0.16    0.02 
  -7  -1  -3    2.58    0.05 
  -5  -1  -3  120.08    1.06 
  -3  -1  -3  178.53    1.56 
  -1  -1  -3   67.50    0.72 
   1  -1  -3   52.70    0.57 
   3  -1  -3    4.34    0.07 
   5  -1  -3   26.96    0.30 
   7  -1  -3   19.96    0.28 
   9  -1  -3   17.61    0.25 
  11  -1  -3   32.34    0.67 
  13  -1  -3   71.39    1.37 
  15  -1  -3    2.61    0.13 
  17  -1  -3    8.89    0.28 
  19  -1  -3   22.26    0.54 
  21  -1  -3   18.00    0.47 
  23  -1  -3   32.83    0.77 
  25  -1  -3    5.51    0.25 
  27  -1  -3    5.10    0.25 
  29  -1  -3    4.35    0.25 
 -22   0  -3   10.44    0.26 
 -20   0  -3    4.04    0.12 
 -18   0  -3    3.77    0.08 
 -16   0  -3   25.70    0.26 
 -14   0  -3    4.09    0.08 
 -12   0  -3    2.27    0.05 
 -10   0  -3   19.79    0.20 
  -8   0  -3    2.84    0.05 
  -6   0  -3   23.84    0.24 
  -4   0  -3   55.91    0.60 
  -2   0  -3  222.36    2.29 
   0   0  -3  245.90    3.05 
   2   0  -3    1.40    0.03 
   4   0  -3    0.32    0.03 
   6   0  -3  156.35    1.92 
   8   0  -3   32.21    0.43 
  10   0  -3    0.61    0.03 
  12   0  -3    0.44    0.03 
  14   0  -3    2.65    0.07 
  16   0  -3   18.39    0.45 
  18   0  -3    0.10    0.05 
  20   0  -3   35.36    0.79 
  22   0  -3    0.28    0.07 
  24   0  -3    0.09    0.06 
  26   0  -3    2.73    0.21 
  28   0  -3    2.66    0.22 
  30   0  -3    3.15    0.24 
 -21   1  -3    6.18    0.18 
 -19   1  -3    0.78    0.05 
 -17   1  -3   18.04    0.21 
 -15   1  -3    8.91    0.12 
 -13   1  -3    3.87    0.07 
 -11   1  -3    6.80    0.11 
  -9   1  -3    0.14    0.02 
  -7   1  -3    2.60    0.06 
  -5   1  -3  119.01    1.26 
  -3   1  -3  177.22    1.84 
  -1   1  -3   67.83    0.72 
   1   1  -3   53.14    0.69 
   3   1  -3    4.45    0.08 
   5   1  -3   26.87    0.37 
   7   1  -3   20.00    0.29 
   9   1  -3   17.55    0.27 
  11   1  -3   33.24    0.47 
  13   1  -3   71.47    0.96 
  15   1  -3    2.68    0.09 
  17   1  -3    9.13    0.18 
  19   1  -3   21.96    0.55 
  21   1  -3   16.90    0.47 
  23   1  -3   33.53    0.79 
  25   1  -3    5.32    0.26 
  27   1  -3    5.51    0.27 
  29   1  -3    4.37    0.25 
 -22   2  -3    1.77    0.17 
 -20   2  -3    1.77    0.16 
 -18   2  -3    2.56    0.17 
 -16   2  -3    5.21    0.16 
 -14   2  -3    8.27    0.20 
 -12   2  -3    2.17    0.09 
 -10   2  -3    0.53    0.04 
  -8   2  -3   26.48    0.32 
  -6   2  -3   11.37    0.16 
  -4   2  -3   35.93    0.40 
  -2   2  -3   14.49    0.24 
   0   2  -3   46.15    0.63 
   2   2  -3    7.63    0.11 
   4   2  -3   54.14    0.71 
   6   2  -3  231.83    2.95 
   8   2  -3    0.18    0.03 
  10   2  -3   35.52    0.50 
  12   2  -3   11.06    0.20 
  14   2  -3   10.62    0.20 
  16   2  -3   17.39    0.30 
  18   2  -3   28.99    0.46 
  20   2  -3   50.57    0.73 
  22   2  -3   28.81    0.71 
  24   2  -3    2.21    0.19 
  26   2  -3    0.09    0.07 
  28   2  -3    0.63    0.12 
 -23   3  -3    1.99    0.20 
 -21   3  -3    0.49    0.11 
 -19   3  -3    0.87    0.12 
 -17   3  -3    0.86    0.12 
 -15   3  -3    2.77    0.12 
 -13   3  -3    0.05    0.03 
 -11   3  -3    2.21    0.10 
  -9   3  -3    2.06    0.09 
  -7   3  -3   10.04    0.20 
  -5   3  -3    7.47    0.16 
  -3   3  -3    2.50    0.08 
  -1   3  -3    4.27    0.11 
   1   3  -3   16.75    0.21 
   3   3  -3   15.60    0.20 
   5   3  -3  101.79    1.08 
   7   3  -3    9.73    0.18 
   9   3  -3    2.22    0.08 
  11   3  -3    7.59    0.16 
  13   3  -3   15.11    0.27 
  15   3  -3   10.85    0.22 
  17   3  -3    8.76    0.20 
  19   3  -3    0.05    0.04 
  21   3  -3    5.65    0.17 
  23   3  -3    0.79    0.11 
  25   3  -3    5.81    0.28 
  27   3  -3    5.28    0.28 
 -22   4  -3    0.50    0.12 
 -20   4  -3    6.00    0.30 
 -18   4  -3    2.71    0.22 
 -16   4  -3    1.19    0.14 
 -14   4  -3    3.27    0.20 
 -12   4  -3    8.85    0.21 
 -10   4  -3    2.89    0.11 
  -8   4  -3    1.23    0.08 
  -6   4  -3   40.51    0.61 
  -4   4  -3   29.68    0.46 
  -2   4  -3   21.81    0.36 
   0   4  -3   22.08    0.36 
   2   4  -3   13.23    0.18 
   4   4  -3   18.34    0.30 
   6   4  -3   42.75    0.60 
   8   4  -3    2.08    0.12 
  10   4  -3   30.17    0.46 
  12   4  -3   28.98    0.45 
  14   4  -3   25.87    0.42 
  16   4  -3   17.65    0.33 
  18   4  -3    7.62    0.19 
  20   4  -3    3.70    0.14 
  22   4  -3    0.07    0.04 
  24   4  -3    0.92    0.13 
  26   4  -3    0.13    0.08 
 -19   5  -3    3.11    0.25 
 -17   5  -3    0.48    0.11 
 -15   5  -3    2.09    0.19 
 -13   5  -3    9.52    0.36 
 -11   5  -3   11.01    0.25 
  -9   5  -3   14.95    0.29 
  -7   5  -3    8.18    0.20 
  -5   5  -3   28.02    0.46 
  -3   5  -3    4.92    0.14 
  -1   5  -3   11.86    0.24 
   1   5  -3   10.78    0.22 
   3   5  -3   10.93    0.22 
   5   5  -3   12.31    0.35 
   7   5  -3    9.63    0.31 
   9   5  -3    4.44    0.20 
  11   5  -3    0.90    0.11 
  13   5  -3   15.75    0.44 
  15   5  -3   57.75    0.85 
  17   5  -3   15.29    0.31 
  19   5  -3    0.39    0.06 
  21   5  -3    3.29    0.14 
  23   5  -3    1.46    0.11 
  25   5  -3    1.48    0.17 
 -18   6  -3    1.19    0.17 
 -16   6  -3    1.63    0.18 
 -14   6  -3    0.89    0.13 
 -12   6  -3    3.19    0.21 
 -10   6  -3    4.32    0.23 
  -8   6  -3    2.80    0.12 
  -6   6  -3   14.62    0.30 
  -4   6  -3    8.50    0.21 
  -2   6  -3    9.11    0.21 
   0   6  -3   58.90    0.85 
   2   6  -3    5.42    0.15 
   4   6  -3   18.49    0.50 
   6   6  -3    8.01    0.29 
   8   6  -3   11.49    0.37 
  10   6  -3   11.59    0.37 
  12   6  -3    9.56    0.34 
  14   6  -3    2.21    0.19 
  16   6  -3    1.22    0.09 
  18   6  -3    1.34    0.10 
  20   6  -3    3.21    0.15 
  22   6  -3    0.49    0.07 
 -13   7  -3    0.11    0.08 
 -11   7  -3    4.28    0.25 
  -9   7  -3    2.63    0.21 
  -7   7  -3    1.58    0.11 
  -5   7  -3    0.47    0.06 
  -3   7  -3    0.89    0.08 
  -1   7  -3    1.76    0.11 
   1   7  -3    9.84    0.34 
   3   7  -3    3.11    0.19 
   5   7  -3    1.85    0.16 
   7   7  -3    2.24    0.19 
   9   7  -3    2.73    0.21 
  11   7  -3    0.42    0.10 
  13   7  -3    0.35    0.09 
  15   7  -3    1.75    0.17 
  17   7  -3    2.99    0.24 
  19   7  -3    2.33    0.14 
 -10   8  -3    2.83    0.24 
  -8   8  -3    0.37    0.10 
  -6   8  -3    2.09    0.20 
  -4   8  -3    0.12    0.06 
  -2   8  -3    7.09    0.30 
   0   8  -3    1.92    0.18 
   2   8  -3    0.35    0.09 
   4   8  -3    0.04    0.06 
   6   8  -3    0.33    0.09 
   8   8  -3    1.20    0.15 
  10   8  -3    4.80    0.26 
  12   8  -3    0.25    0.09 
  14   8  -3    0.29    0.10 
   3   9  -3    0.90    0.14 
  -3  -9  -2    0.18    0.10 
  -1  -9  -2    3.86    0.25 
   1  -9  -2    4.90    0.28 
   3  -9  -2    0.53    0.12 
   5  -9  -2    5.14    0.28 
 -10  -8  -2    5.28    0.20 
  -8  -8  -2    0.06    0.05 
  -6  -8  -2    1.58    0.12 
  -4  -8  -2    2.60    0.22 
  -2  -8  -2    0.84    0.13 
   0  -8  -2    0.81    0.12 
   2  -8  -2    0.49    0.07 
   4  -8  -2    0.40    0.06 
   6  -8  -2    0.32    0.06 
   8  -8  -2   -0.01    0.03 
  10  -8  -2    0.13    0.05 
  12  -8  -2    4.06    0.16 
  14  -8  -2    2.62    0.15 
 -15  -7  -2    9.46    0.27 
 -13  -7  -2    0.63    0.08 
 -11  -7  -2    0.17    0.06 
  -9  -7  -2    1.41    0.11 
  -7  -7  -2    4.75    0.17 
  -5  -7  -2    8.40    0.22 
  -3  -7  -2    2.50    0.12 
  -1  -7  -2   16.22    0.26 
   1  -7  -2   21.77    0.31 
   3  -7  -2   10.00    0.23 
   5  -7  -2    6.82    0.18 
   7  -7  -2    3.23    0.13 
   9  -7  -2    0.24    0.05 
  11  -7  -2    0.55    0.06 
  13  -7  -2    2.21    0.12 
  15  -7  -2    2.21    0.13 
  17  -7  -2    3.44    0.14 
  19  -7  -2    0.90    0.09 
 -18  -6  -2    0.31    0.07 
 -16  -6  -2    2.39    0.15 
 -14  -6  -2    0.45    0.07 
 -12  -6  -2    1.01    0.09 
 -10  -6  -2    6.74    0.20 
  -8  -6  -2   21.29    0.39 
  -6  -6  -2    5.65    0.13 
  -4  -6  -2   11.49    0.19 
  -2  -6  -2    8.41    0.16 
   0  -6  -2    5.40    0.12 
   2  -6  -2   13.48    0.21 
   4  -6  -2   32.32    0.41 
   6  -6  -2    2.51    0.08 
   8  -6  -2   18.17    0.26 
  10  -6  -2    9.77    0.22 
  12  -6  -2   11.44    0.24 
  14  -6  -2    1.20    0.09 
  16  -6  -2    0.20    0.05 
  18  -6  -2    0.91    0.08 
  20  -6  -2    1.72    0.12 
  22  -6  -2    2.34    0.14 
 -21  -5  -2   14.81    0.36 
 -19  -5  -2    0.24    0.06 
 -17  -5  -2    8.58    0.24 
 -15  -5  -2    5.58    0.18 
 -13  -5  -2    2.54    0.13 
 -11  -5  -2    8.10    0.21 
  -9  -5  -2   22.70    0.31 
  -7  -5  -2    0.67    0.05 
  -5  -5  -2   31.53    0.39 
  -3  -5  -2   12.81    0.20 
  -1  -5  -2   19.15    0.26 
   1  -5  -2    1.19    0.06 
   3  -5  -2    3.90    0.09 
   5  -5  -2    1.58    0.06 
   7  -5  -2   20.46    0.27 
   9  -5  -2   19.36    0.26 
  11  -5  -2   28.25    0.36 
  13  -5  -2    7.51    0.14 
  15  -5  -2    3.86    0.13 
  17  -5  -2    0.87    0.07 
  19  -5  -2    2.06    0.12 
  21  -5  -2    1.15    0.09 
  23  -5  -2    3.96    0.15 
  25  -5  -2    0.89    0.09 
 -22  -4  -2   15.05    0.35 
 -20  -4  -2    4.68    0.17 
 -18  -4  -2    8.81    0.24 
 -16  -4  -2    2.40    0.13 
 -14  -4  -2    6.70    0.19 
 -12  -4  -2    5.46    0.12 
 -10  -4  -2    2.70    0.08 
  -8  -4  -2    1.06    0.05 
  -6  -4  -2   51.98    0.58 
  -4  -4  -2    1.29    0.05 
  -2  -4  -2   12.71    0.18 
   0  -4  -2   12.33    0.17 
   2  -4  -2   28.27    0.34 
   4  -4  -2   10.75    0.16 
   6  -4  -2   81.50    0.87 
   8  -4  -2    3.50    0.09 
  10  -4  -2    1.04    0.05 
  12  -4  -2   25.70    0.32 
  14  -4  -2    4.13    0.10 
  16  -4  -2   30.60    0.39 
  18  -4  -2    0.52    0.05 
  20  -4  -2    3.22    0.12 
  22  -4  -2    0.32    0.05 
  24  -4  -2    0.88    0.08 
  26  -4  -2    1.06    0.10 
 -23  -3  -2    2.74    0.16 
 -21  -3  -2    2.80    0.14 
 -19  -3  -2    6.65    0.20 
 -17  -3  -2    6.02    0.18 
 -15  -3  -2    2.83    0.09 
 -13  -3  -2   14.09    0.21 
 -11  -3  -2    2.15    0.07 
  -9  -3  -2   21.07    0.27 
  -7  -3  -2   44.02    0.50 
  -5  -3  -2   15.68    0.20 
  -3  -3  -2    1.48    0.05 
  -1  -3  -2   36.54    0.41 
   1  -3  -2   74.23    0.78 
   3  -3  -2   34.74    0.39 
   5  -3  -2    0.21    0.02 
   7  -3  -2   18.14    0.23 
   9  -3  -2   12.83    0.18 
  11  -3  -2   17.66    0.23 
  13  -3  -2    7.30    0.13 
  15  -3  -2    3.79    0.11 
  17  -3  -2   28.18    0.44 
  19  -3  -2    7.11    0.17 
  21  -3  -2    3.01    0.12 
  23  -3  -2    0.06    0.03 
  25  -3  -2    2.07    0.17 
  27  -3  -2    2.08    0.18 
 -24  -2  -2    0.13    0.05 
 -22  -2  -2    4.70    0.17 
 -20  -2  -2    3.10    0.13 
 -18  -2  -2    8.95    0.17 
 -16  -2  -2    7.46    0.14 
 -14  -2  -2   18.86    0.26 
 -12  -2  -2    6.41    0.12 
 -10  -2  -2   27.28    0.33 
  -8  -2  -2   23.84    0.28 
  -6  -2  -2    2.08    0.05 
  -4  -2  -2   28.02    0.31 
  -2  -2  -2   10.35    0.13 
   0  -2  -2   19.76    0.23 
   2  -2  -2   32.14    0.35 
   4  -2  -2   12.38    0.15 
   6  -2  -2  116.55    1.18 
   8  -2  -2   49.46    0.67 
  10  -2  -2   25.27    0.53 
  12  -2  -2    3.12    0.13 
  14  -2  -2   15.97    0.39 
  16  -2  -2    8.06    0.26 
  18  -2  -2    0.56    0.08 
  20  -2  -2   22.18    0.53 
  22  -2  -2   19.24    0.50 
  24  -2  -2    5.20    0.23 
  26  -2  -2    3.55    0.20 
  28  -2  -2    0.68    0.12 
 -25  -1  -2    6.44    0.21 
 -23  -1  -2    2.67    0.13 
 -21  -1  -2   10.16    0.19 
 -19  -1  -2   10.03    0.18 
 -17  -1  -2    8.95    0.16 
 -15  -1  -2    5.46    0.11 
 -13  -1  -2   14.30    0.18 
 -11  -1  -2   18.26    0.21 
  -9  -1  -2   10.75    0.13 
  -7  -1  -2    3.99    0.06 
  -5  -1  -2   77.89    0.71 
  -3  -1  -2  385.34    3.47 
  -1  -1  -2  390.98    4.09 
   1  -1  -2    5.00    0.06 
   3  -1  -2   81.90    0.86 
   5  -1  -2   74.75    0.97 
   7  -1  -2   34.00    0.67 
   9  -1  -2  140.92    2.52 
  11  -1  -2  185.78    2.32 
  13  -1  -2    1.80    0.05 
  15  -1  -2    0.31    0.06 
  17  -1  -2    6.09    0.22 
  19  -1  -2   46.01    0.95 
  21  -1  -2   17.28    0.46 
  23  -1  -2    1.68    0.15 
  25  -1  -2    2.24    0.18 
  27  -1  -2    2.59    0.21 
  29  -1  -2    0.41    0.10 
 -26   0  -2    0.21    0.08 
 -24   0  -2    3.60    0.14 
 -22   0  -2    1.76    0.09 
 -20   0  -2    1.07    0.07 
 -18   0  -2    0.37    0.03 
 -16   0  -2    2.08    0.06 
 -14   0  -2    0.26    0.02 
 -12   0  -2   45.97    0.40 
 -10   0  -2   11.20    0.12 
  -8   0  -2   89.30    0.73 
  -6   0  -2    5.78    0.07 
  -4   0  -2  960.11    9.88 
  -2   0  -2  872.09   16.33 
   0   0  -2  483.37    6.15 
   2   0  -2   14.17    0.20 
   4   0  -2  210.67    2.60 
   6   0  -2  149.38    1.83 
   8   0  -2   20.29    0.28 
  10   0  -2   21.78    0.31 
  12   0  -2  110.30    1.40 
  14   0  -2   10.46    0.18 
  16   0  -2    3.91    0.10 
  18   0  -2    1.42    0.12 
  20   0  -2    3.70    0.18 
  22   0  -2    1.21    0.13 
  24   0  -2    0.98    0.12 
  26   0  -2    0.00    0.05 
  28   0  -2    1.38    0.16 
 -25   1  -2    6.49    0.26 
 -23   1  -2    3.13    0.17 
 -21   1  -2   10.20    0.19 
 -19   1  -2    9.72    0.18 
 -17   1  -2    8.92    0.12 
 -15   1  -2    5.59    0.09 
 -13   1  -2   14.77    0.16 
 -11   1  -2   18.63    0.19 
  -9   1  -2   10.81    0.12 
  -7   1  -2    4.01    0.06 
  -5   1  -2   79.22    0.83 
  -3   1  -2  401.52    4.09 
  -1   1  -2  396.39    4.09 
   1   1  -2    5.26    0.07 
   3   1  -2   82.86    1.06 
   5   1  -2   75.99    0.98 
   7   1  -2   35.05    0.47 
   9   1  -2  140.70    1.78 
  11   1  -2  184.45    2.34 
  13   1  -2    1.89    0.07 
  15   1  -2    0.38    0.04 
  17   1  -2    6.05    0.15 
  19   1  -2   46.26    0.96 
  21   1  -2   16.94    0.47 
  23   1  -2    1.42    0.14 
  25   1  -2    2.39    0.19 
  27   1  -2    2.48    0.21 
  29   1  -2    0.33    0.10 
 -24   2  -2    0.23    0.09 
 -22   2  -2    5.05    0.25 
 -20   2  -2    2.94    0.12 
 -18   2  -2    8.72    0.21 
 -16   2  -2    7.62    0.15 
 -14   2  -2   18.93    0.33 
 -12   2  -2    6.60    0.15 
 -10   2  -2   26.89    0.42 
  -8   2  -2   23.61    0.37 
  -6   2  -2    2.26    0.07 
  -4   2  -2   27.83    0.40 
  -2   2  -2   10.26    0.18 
   0   2  -2   19.75    0.29 
   2   2  -2   32.71    0.36 
   4   2  -2   12.26    0.15 
   6   2  -2  114.93    2.10 
   8   2  -2   50.01    0.67 
  10   2  -2   26.00    0.38 
  12   2  -2    3.03    0.09 
  14   2  -2   16.11    0.28 
  16   2  -2    8.65    0.19 
  18   2  -2    0.45    0.05 
  20   2  -2   21.10    0.37 
  22   2  -2   17.84    0.51 
  24   2  -2    5.34    0.25 
  26   2  -2    3.32    0.22 
  28   2  -2    0.44    0.10 
 -23   3  -2    2.89    0.22 
 -21   3  -2    2.91    0.19 
 -19   3  -2    6.36    0.28 
 -17   3  -2    5.93    0.26 
 -15   3  -2    3.05    0.17 
 -13   3  -2   14.55    0.27 
 -11   3  -2    2.16    0.09 
  -9   3  -2   20.99    0.34 
  -7   3  -2   44.06    0.63 
  -5   3  -2   15.53    0.26 
  -3   3  -2    1.54    0.06 
  -1   3  -2   37.16    0.52 
   1   3  -2   74.41    0.99 
   3   3  -2   35.28    0.49 
   5   3  -2    0.19    0.02 
   7   3  -2   18.38    0.42 
   9   3  -2   12.40    0.32 
  11   3  -2   17.70    0.42 
  13   3  -2    7.25    0.23 
  15   3  -2    3.54    0.12 
  17   3  -2   27.68    0.46 
  19   3  -2    6.86    0.18 
  21   3  -2    3.15    0.13 
  23   3  -2    0.04    0.05 
  25   3  -2    3.06    0.23 
  27   3  -2    2.35    0.21 
 -22   4  -2   15.77    0.51 
 -20   4  -2    5.00    0.26 
 -18   4  -2    8.73    0.34 
 -16   4  -2    2.17    0.18 
 -14   4  -2    6.52    0.27 
 -12   4  -2    5.27    0.15 
 -10   4  -2    2.62    0.10 
  -8   4  -2    1.16    0.07 
  -6   4  -2   51.51    0.73 
  -4   4  -2    1.43    0.07 
  -2   4  -2   12.74    0.23 
   0   4  -2   12.59    0.22 
   2   4  -2   28.25    0.42 
   4   4  -2   11.17    0.20 
   6   4  -2   81.76    1.08 
   8   4  -2    3.41    0.15 
  10   4  -2    1.27    0.11 
  12   4  -2   25.81    0.59 
  14   4  -2    4.14    0.19 
  16   4  -2   30.80    0.71 
  18   4  -2    0.64    0.07 
  20   4  -2    3.15    0.13 
  22   4  -2    0.29    0.06 
  24   4  -2    0.86    0.09 
  26   4  -2    0.96    0.14 
 -21   5  -2   15.36    0.52 
 -19   5  -2    0.29    0.10 
 -17   5  -2    8.47    0.35 
 -15   5  -2    6.07    0.27 
 -13   5  -2    2.82    0.18 
 -11   5  -2    8.30    0.31 
  -9   5  -2   22.69    0.39 
  -7   5  -2    0.74    0.07 
  -5   5  -2   31.78    0.50 
  -3   5  -2   12.69    0.25 
  -1   5  -2   19.32    0.33 
   1   5  -2    1.21    0.07 
   3   5  -2    3.97    0.11 
   5   5  -2    1.33    0.11 
   7   5  -2   20.84    0.51 
   9   5  -2   19.11    0.49 
  11   5  -2   28.16    0.66 
  13   5  -2    7.35    0.27 
  15   5  -2    3.63    0.20 
  17   5  -2    0.80    0.11 
  19   5  -2    2.19    0.13 
  21   5  -2    1.18    0.10 
  23   5  -2    3.90    0.16 
  25   5  -2    0.87    0.10 
 -18   6  -2    0.41    0.11 
 -16   6  -2    2.19    0.20 
 -14   6  -2    0.36    0.09 
 -12   6  -2    0.93    0.13 
 -10   6  -2    6.38    0.28 
  -8   6  -2   21.12    0.38 
  -6   6  -2    5.62    0.16 
  -4   6  -2   11.07    0.24 
  -2   6  -2    8.30    0.20 
   0   6  -2    5.41    0.15 
   2   6  -2   13.14    0.26 
   4   6  -2   32.54    0.74 
   6   6  -2    2.44    0.16 
   8   6  -2   17.89    0.49 
  10   6  -2    9.81    0.33 
  12   6  -2   11.21    0.37 
  14   6  -2    1.58    0.15 
  16   6  -2    0.22    0.08 
  18   6  -2    0.86    0.13 
  20   6  -2    1.77    0.12 
  22   6  -2    2.11    0.14 
 -15   7  -2    9.27    0.39 
 -13   7  -2    0.74    0.13 
 -11   7  -2    0.02    0.06 
  -9   7  -2    1.34    0.16 
  -7   7  -2    4.72    0.24 
  -5   7  -2    8.08    0.21 
  -3   7  -2    2.54    0.11 
  -1   7  -2   16.69    0.33 
   1   7  -2   21.85    0.57 
   3   7  -2   10.04    0.34 
   5   7  -2    6.72    0.27 
   7   7  -2    3.41    0.20 
   9   7  -2    0.20    0.07 
  11   7  -2    0.45    0.10 
  13   7  -2    1.96    0.18 
  15   7  -2    2.54    0.22 
  17   7  -2    3.40    0.22 
  19   7  -2    1.00    0.15 
 -10   8  -2    5.43    0.28 
  -8   8  -2    0.23    0.08 
  -6   8  -2    1.77    0.18 
  -4   8  -2    2.69    0.18 
  -2   8  -2    0.94    0.12 
   0   8  -2    1.42    0.15 
   2   8  -2    0.46    0.09 
   4   8  -2    0.53    0.10 
   6   8  -2    0.20    0.08 
   8   8  -2    0.06    0.06 
  10   8  -2    0.16    0.08 
  12   8  -2    4.32    0.25 
  14   8  -2    2.41    0.22 
  -1   9  -2    3.46    0.25 
   1   9  -2    5.44    0.28 
   3   9  -2    0.50    0.11 
   5   9  -2    5.07    0.28 
  -5  -9  -1    1.03    0.16 
  -3  -9  -1    4.18    0.27 
  -1  -9  -1    1.98    0.21 
   1  -9  -1    1.41    0.12 
   3  -9  -1    0.77    0.09 
   5  -9  -1    0.34    0.07 
 -12  -8  -1    1.68    0.13 
 -10  -8  -1    1.85    0.13 
  -8  -8  -1    2.07    0.20 
  -6  -8  -1    1.52    0.18 
  -4  -8  -1    5.41    0.18 
  -2  -8  -1    0.09    0.05 
   0  -8  -1    2.38    0.13 
   2  -8  -1    2.09    0.13 
   4  -8  -1    0.09    0.05 
   6  -8  -1    4.44    0.16 
   8  -8  -1    1.72    0.11 
  10  -8  -1    4.91    0.17 
  12  -8  -1    2.88    0.14 
  14  -8  -1    6.45    0.21 
 -17  -7  -1    0.94    0.10 
 -15  -7  -1    1.26    0.11 
 -13  -7  -1    1.99    0.13 
 -11  -7  -1    4.67    0.17 
  -9  -7  -1    2.98    0.13 
  -7  -7  -1    6.16    0.15 
  -5  -7  -1    2.21    0.09 
  -3  -7  -1    3.72    0.11 
  -1  -7  -1    1.16    0.09 
   1  -7  -1    3.66    0.13 
   3  -7  -1    0.74    0.07 
   5  -7  -1    2.16    0.11 
   7  -7  -1    0.33    0.05 
   9  -7  -1    4.94    0.16 
  11  -7  -1    0.84    0.08 
  13  -7  -1    2.73    0.13 
  15  -7  -1    0.07    0.04 
  17  -7  -1    4.58    0.17 
  19  -7  -1    0.60    0.08 
 -20  -6  -1    4.20    0.18 
 -18  -6  -1    0.65    0.08 
 -16  -6  -1    0.15    0.05 
 -14  -6  -1    0.60    0.07 
 -12  -6  -1   11.38    0.21 
 -10  -6  -1    3.28    0.10 
  -8  -6  -1    4.85    0.12 
  -6  -6  -1   46.91    0.56 
  -4  -6  -1   17.70    0.26 
  -2  -6  -1    7.74    0.15 
   0  -6  -1   13.63    0.21 
   2  -6  -1    6.08    0.13 
   4  -6  -1   58.80    0.67 
   6  -6  -1    1.90    0.10 
   8  -6  -1    7.88    0.19 
  10  -6  -1    8.43    0.20 
  12  -6  -1    6.01    0.17 
  14  -6  -1    0.98    0.08 
  16  -6  -1    7.07    0.19 
  18  -6  -1    1.57    0.10 
  20  -6  -1    2.48    0.14 
  22  -6  -1    0.25    0.06 
 -21  -5  -1    5.84    0.21 
 -19  -5  -1   10.00    0.27 
 -17  -5  -1   28.55    0.51 
 -15  -5  -1    8.74    0.17 
 -13  -5  -1    3.07    0.10 
 -11  -5  -1   23.17    0.32 
  -9  -5  -1   10.95    0.19 
  -7  -5  -1    8.38    0.15 
  -5  -5  -1   14.76    0.22 
  -3  -5  -1    4.50    0.10 
  -1  -5  -1    0.83    0.05 
   1  -5  -1    0.44    0.04 
   3  -5  -1   12.27    0.18 
   5  -5  -1   20.94    0.27 
   7  -5  -1   22.60    0.29 
   9  -5  -1    0.57    0.04 
  11  -5  -1    3.52    0.11 
  13  -5  -1    9.45    0.21 
  15  -5  -1   60.31    0.85 
  17  -5  -1    9.97    0.23 
  19  -5  -1   19.91    0.37 
  21  -5  -1    3.05    0.13 
  23  -5  -1    1.46    0.11 
 -24  -4  -1    0.36    0.07 
 -22  -4  -1    0.27    0.06 
 -20  -4  -1    6.88    0.21 
 -18  -4  -1   15.12    0.25 
 -16  -4  -1    5.70    0.13 
 -14  -4  -1    0.86    0.06 
 -12  -4  -1    2.24    0.08 
 -10  -4  -1    6.46    0.13 
  -8  -4  -1    3.68    0.09 
  -6  -4  -1   44.29    0.51 
  -4  -4  -1   18.68    0.24 
  -2  -4  -1   72.57    0.78 
   0  -4  -1   18.42    0.23 
   2  -4  -1    2.23    0.06 
   4  -4  -1   37.49    0.42 
   6  -4  -1   12.85    0.18 
   8  -4  -1    1.10    0.05 
  10  -4  -1    7.23    0.12 
  12  -4  -1    0.42    0.04 
  14  -4  -1   27.21    0.35 
  16  -4  -1   30.20    0.47 
  18  -4  -1    3.87    0.13 
  20  -4  -1    2.67    0.11 
  22  -4  -1    0.64    0.07 
  24  -4  -1    1.25    0.10 
  26  -4  -1    2.02    0.13 
 -25  -3  -1    0.05    0.05 
 -23  -3  -1    0.04    0.04 
 -21  -3  -1    1.76    0.09 
 -19  -3  -1    0.25    0.04 
 -17  -3  -1    1.35    0.07 
 -15  -3  -1    0.49    0.04 
 -13  -3  -1    0.81    0.05 
 -11  -3  -1   10.56    0.17 
  -9  -3  -1   13.03    0.19 
  -7  -3  -1    3.81    0.10 
  -5  -3  -1    7.55    0.12 
  -3  -3  -1   68.10    0.72 
  -1  -3  -1   23.60    0.27 
   1  -3  -1   20.31    0.29 
   3  -3  -1    2.22    0.05 
   5  -3  -1   63.67    0.67 
   7  -3  -1   29.51    0.34 
   9  -3  -1   52.33    0.57 
  11  -3  -1   11.89    0.17 
  13  -3  -1    4.51    0.10 
  15  -3  -1    0.54    0.05 
  17  -3  -1    0.95    0.07 
  19  -3  -1    0.67    0.06 
  21  -3  -1    0.82    0.07 
  23  -3  -1    0.68    0.10 
  25  -3  -1    4.51    0.22 
  27  -3  -1    0.11    0.07 
 -26  -2  -1    5.93    0.21 
 -24  -2  -1    0.01    0.03 
 -22  -2  -1    5.63    0.14 
 -20  -2  -1   11.76    0.21 
 -18  -2  -1    2.73    0.09 
 -16  -2  -1    3.46    0.09 
 -14  -2  -1   37.89    0.45 
 -12  -2  -1   10.30    0.16 
 -10  -2  -1   20.80    0.26 
  -8  -2  -1    2.59    0.07 
  -6  -2  -1   59.42    0.63 
  -4  -2  -1    4.43    0.07 
  -2  -2  -1    7.63    0.12 
   0  -2  -1   77.63    0.80 
   2  -2  -1   94.72    0.97 
   4  -2  -1   35.83    0.39 
   6  -2  -1   20.12    0.23 
   8  -2  -1   27.67    0.38 
  10  -2  -1   32.62    0.46 
  12  -2  -1    5.05    0.16 
  14  -2  -1   56.02    1.08 
  16  -2  -1    0.34    0.06 
  18  -2  -1   32.26    0.72 
  20  -2  -1    6.80    0.24 
  22  -2  -1   12.96    0.37 
  24  -2  -1    8.02    0.29 
  26  -2  -1    9.01    0.24 
  28  -2  -1    1.90    0.17 
 -27  -1  -1    5.03    0.27 
 -25  -1  -1    9.95    0.20 
 -23  -1  -1    3.87    0.12 
 -21  -1  -1    4.28    0.12 
 -19  -1  -1    1.04    0.06 
 -17  -1  -1    1.48    0.07 
 -15  -1  -1   18.22    0.21 
 -13  -1  -1   48.96    0.48 
 -11  -1  -1    1.37    0.04 
  -9  -1  -1    2.21    0.05 
  -7  -1  -1   49.89    0.47 
  -5  -1  -1   67.23    0.61 
  -3  -1  -1  441.67    5.32 
  -1  -1  -1   37.69    0.39 
   1  -1  -1  224.07    2.26 
   3  -1  -1   17.82    0.25 
   5  -1  -1   23.02    0.45 
   7  -1  -1   15.97    0.33 
   9  -1  -1   88.47    1.12 
  11  -1  -1   27.05    0.38 
  13  -1  -1   17.28    0.26 
  15  -1  -1   34.68    0.49 
  17  -1  -1    7.23    0.24 
  19  -1  -1    1.26    0.11 
  21  -1  -1   24.29    0.59 
  23  -1  -1   26.00    0.64 
  25  -1  -1    9.51    0.34 
  27  -1  -1    2.46    0.20 
 -26   0  -1    2.78    0.14 
 -24   0  -1   18.57    0.36 
 -22   0  -1    0.10    0.04 
 -20   0  -1   23.01    0.32 
 -18   0  -1    0.51    0.04 
 -16   0  -1    4.56    0.08 
 -14   0  -1    1.07    0.04 
 -12   0  -1    0.72    0.03 
 -10   0  -1    9.57    0.11 
  -8   0  -1   33.47    0.33 
  -6   0  -1    0.29    0.02 
  -4   0  -1   50.86    0.41 
  -2   0  -1   54.40    0.49 
   0   0  -1   -0.42    0.02 
   2   0  -1   41.47    0.52 
   4   0  -1    9.05    0.13 
   6   0  -1    4.69    0.08 
   8   0  -1  127.50    1.62 
  10   0  -1    0.27    0.03 
  12   0  -1    2.59    0.07 
  14   0  -1   13.26    0.22 
  16   0  -1    4.67    0.12 
  18   0  -1   12.66    0.36 
  20   0  -1    1.11    0.12 
  22   0  -1    0.07    0.05 
  24   0  -1   22.14    0.59 
  26   0  -1    1.30    0.15 
  28   0  -1    2.19    0.20 
 -27   1  -1    5.02    0.24 
 -25   1  -1    9.66    0.33 
 -23   1  -1    3.80    0.19 
 -21   1  -1    4.39    0.12 
 -19   1  -1    1.08    0.06 
 -17   1  -1    1.48    0.06 
 -15   1  -1   18.20    0.21 
 -13   1  -1   49.01    0.43 
 -11   1  -1    1.43    0.04 
  -9   1  -1    2.15    0.04 
  -7   1  -1   51.11    0.42 
  -5   1  -1   67.41    0.61 
  -3   1  -1  436.93    5.45 
  -1   1  -1   37.83    0.50 
   1   1  -1  222.69    2.86 
   3   1  -1   17.40    0.35 
   5   1  -1   23.04    0.45 
   7   1  -1   16.04    0.33 
   9   1  -1   87.72    1.61 
  11   1  -1   27.25    0.40 
  13   1  -1   17.10    0.28 
  15   1  -1   34.40    0.51 
  17   1  -1    7.19    0.17 
  19   1  -1    1.02    0.07 
  21   1  -1   23.17    0.59 
  23   1  -1   25.56    0.66 
  25   1  -1    9.22    0.35 
  27   1  -1    1.94    0.19 
 -26   2  -1    6.07    0.27 
 -24   2  -1    0.11    0.04 
 -22   2  -1    5.57    0.17 
 -20   2  -1   11.39    0.25 
 -18   2  -1    2.59    0.11 
 -16   2  -1    3.49    0.12 
 -14   2  -1   37.97    0.45 
 -12   2  -1   10.89    0.16 
 -10   2  -1   21.17    0.26 
  -8   2  -1    2.60    0.08 
  -6   2  -1   59.74    0.80 
  -4   2  -1    4.38    0.09 
  -2   2  -1    7.50    0.13 
   0   2  -1   78.78    1.01 
   2   2  -1   93.79    1.21 
   4   2  -1   36.32    0.48 
   6   2  -1   20.42    0.43 
   8   2  -1   28.05    0.57 
  10   2  -1   32.86    0.67 
  12   2  -1    5.12    0.17 
  14   2  -1   55.86    1.09 
  16   2  -1    0.25    0.04 
  18   2  -1   33.87    0.52 
  20   2  -1    6.76    0.18 
  22   2  -1   11.78    0.39 
  24   2  -1    7.70    0.32 
  26   2  -1    9.01    0.36 
  28   2  -1    1.66    0.18 
 -25   3  -1    0.18    0.08 
 -23   3  -1    0.03    0.07 
 -21   3  -1    1.88    0.17 
 -19   3  -1    0.26    0.07 
 -17   3  -1    1.40    0.13 
 -15   3  -1    0.41    0.08 
 -13   3  -1    0.89    0.06 
 -11   3  -1   10.55    0.20 
  -9   3  -1   12.92    0.30 
  -7   3  -1    3.88    0.10 
  -5   3  -1    7.62    0.15 
  -3   3  -1   67.17    0.91 
  -1   3  -1   23.19    0.34 
   1   3  -1   20.32    0.30 
   3   3  -1    2.27    0.08 
   5   3  -1   63.62    0.83 
   7   3  -1   29.60    0.62 
   9   3  -1   52.39    1.03 
  11   3  -1   11.55    0.31 
  13   3  -1    4.52    0.18 
  15   3  -1    0.48    0.08 
  17   3  -1    0.81    0.10 
  19   3  -1    0.59    0.06 
  21   3  -1    0.69    0.07 
  23   3  -1    0.63    0.07 
  25   3  -1    4.82    0.26 
  27   3  -1    0.16    0.08 
 -24   4  -1    0.20    0.09 
 -22   4  -1    0.35    0.10 
 -20   4  -1    6.80    0.30 
 -18   4  -1   15.64    0.47 
 -16   4  -1    5.84    0.26 
 -14   4  -1    0.69    0.10 
 -12   4  -1    2.20    0.15 
 -10   4  -1    6.59    0.15 
  -8   4  -1    3.83    0.11 
  -6   4  -1   45.48    0.64 
  -4   4  -1   18.59    0.31 
  -2   4  -1   72.59    0.98 
   0   4  -1   18.60    0.30 
   2   4  -1    2.27    0.07 
   4   4  -1   37.42    0.53 
   6   4  -1   12.54    0.21 
   8   4  -1    1.30    0.11 
  10   4  -1    7.38    0.25 
  12   4  -1    0.43    0.08 
  14   4  -1   27.20    0.64 
  16   4  -1   29.91    0.69 
  18   4  -1    4.14    0.20 
  20   4  -1    2.52    0.17 
  22   4  -1    0.70    0.08 
  24   4  -1    1.20    0.10 
  26   4  -1    2.05    0.20 
 -23   5  -1    2.20    0.22 
 -21   5  -1    5.02    0.28 
 -19   5  -1   10.75    0.40 
 -17   5  -1   27.75    0.73 
 -15   5  -1    8.19    0.33 
 -13   5  -1    2.86    0.18 
 -11   5  -1   22.95    0.59 
  -9   5  -1   10.91    0.22 
  -7   5  -1    8.13    0.18 
  -5   5  -1   14.24    0.27 
  -3   5  -1    4.40    0.12 
  -1   5  -1    0.79    0.06 
   1   5  -1    0.43    0.04 
   3   5  -1   12.33    0.23 
   5   5  -1   21.01    0.50 
   9   5  -1    0.53    0.08 
  11   5  -1    2.82    0.17 
  13   5  -1    9.24    0.31 
  15   5  -1   60.55    1.26 
  17   5  -1   10.10    0.35 
  19   5  -1   20.69    0.56 
  21   5  -1    3.00    0.23 
  23   5  -1    1.41    0.12 
 -20   6  -1    4.25    0.27 
 -18   6  -1    0.78    0.13 
 -16   6  -1    0.10    0.07 
 -14   6  -1    0.66    0.11 
 -12   6  -1   11.77    0.40 
 -10   6  -1    3.24    0.19 
  -8   6  -1    4.76    0.15 
  -6   6  -1   47.10    0.70 
  -4   6  -1   18.12    0.33 
  -2   6  -1    7.82    0.19 
   0   6  -1   13.21    0.26 
   2   6  -1    6.07    0.23 
   4   6  -1   58.26    1.21 
   6   6  -1    1.78    0.14 
   8   6  -1    7.93    0.29 
  10   6  -1    8.52    0.31 
  12   6  -1    6.40    0.26 
  14   6  -1    0.92    0.12 
  16   6  -1    7.32    0.30 
  18   6  -1    1.50    0.16 
  20   6  -1    2.24    0.21 
  22   6  -1    0.16    0.09 
 -17   7  -1    1.12    0.16 
 -15   7  -1    1.48    0.18 
 -13   7  -1    1.93    0.19 
 -11   7  -1    5.03    0.25 
  -9   7  -1    2.94    0.19 
  -7   7  -1    5.99    0.27 
  -5   7  -1    2.47    0.11 
  -3   7  -1    3.62    0.13 
  -1   7  -1    1.14    0.09 
   1   7  -1    3.75    0.20 
   3   7  -1    0.61    0.10 
   5   7  -1    2.04    0.17 
   7   7  -1    0.34    0.08 
   9   7  -1    4.36    0.23 
  11   7  -1    1.02    0.13 
  13   7  -1    2.65    0.21 
  15   7  -1    0.07    0.06 
  17   7  -1    4.95    0.27 
  19   7  -1    0.86    0.14 
 -12   8  -1    2.09    0.21 
 -10   8  -1    2.22    0.20 
  -8   8  -1    1.78    0.18 
  -6   8  -1    1.36    0.15 
  -2   8  -1    0.13    0.06 
   0   8  -1    2.10    0.18 
   2   8  -1    2.09    0.19 
   4   8  -1    0.09    0.06 
   6   8  -1    4.68    0.24 
   8   8  -1    1.31    0.15 
  10   8  -1    4.94    0.26 
  12   8  -1    3.33    0.25 
  14   8  -1    6.70    0.32 
  -1   9  -1    1.87    0.18 
   1   9  -1    1.07    0.15 
   3   9  -1    0.69    0.12 
   5   9  -1    0.41    0.10 
   7   9  -1    0.35    0.10 
  -5  -9   0    0.09    0.07 
  -3  -9   0    1.28    0.12 
  -1  -9   0    3.54    0.18 
   1  -9   0    3.73    0.17 
   3  -9   0    1.33    0.11 
   5  -9   0    0.17    0.06 
 -14  -8   0    0.44    0.12 
 -12  -8   0    0.32    0.11 
 -10  -8   0    0.18    0.06 
  -8  -8   0    2.47    0.14 
  -6  -8   0    0.42    0.07 
  -4  -8   0    0.20    0.06 
  -2  -8   0    1.72    0.12 
   0  -8   0    1.35    0.11 
   2  -8   0    1.38    0.10 
   4  -8   0    0.14    0.05 
   6  -8   0    0.38    0.06 
   8  -8   0    2.24    0.13 
  10  -8   0    0.15    0.05 
  12  -8   0    0.25    0.06 
  14  -8   0    0.55    0.07 
 -17  -7   0    2.80    0.16 
 -15  -7   0    5.32    0.19 
 -13  -7   0    1.15    0.08 
 -11  -7   0    4.87    0.14 
  -9  -7   0    1.84    0.09 
  -7  -7   0    5.70    0.14 
  -5  -7   0    1.39    0.10 
  -3  -7   0   16.05    0.32 
  -1  -7   0   16.89    0.33 
   1  -7   0   16.95    0.33 
   3  -7   0   16.56    0.32 
   5  -7   0    1.30    0.09 
   7  -7   0    5.47    0.17 
   9  -7   0    1.49    0.10 
  11  -7   0    4.81    0.16 
  13  -7   0    1.14    0.09 
  15  -7   0    5.27    0.18 
  17  -7   0    3.12    0.15 
 -20  -6   0    5.88    0.21 
 -18  -6   0    2.17    0.14 
 -16  -6   0    5.20    0.14 
 -14  -6   0    3.84    0.12 
 -12  -6   0    8.14    0.17 
 -10  -6   0    2.26    0.09 
  -8  -6   0   17.58    0.26 
  -6  -6   0   20.00    0.29 
  -4  -6   0    7.82    0.15 
  -2  -6   0    2.41    0.08 
   0  -6   0   46.80    0.55 
   2  -6   0    2.45    0.10 
   4  -6   0    7.80    0.18 
   6  -6   0   19.70    0.35 
   8  -6   0   17.45    0.32 
  10  -6   0    2.20    0.10 
  12  -6   0    7.85    0.20 
  14  -6   0    3.65    0.13 
  16  -6   0    4.99    0.16 
  18  -6   0    2.32    0.13 
  20  -6   0    6.09    0.19 
 -23  -5   0    1.65    0.13 
 -21  -5   0    1.82    0.13 
 -19  -5   0    1.69    0.09 
 -17  -5   0   11.22    0.21 
 -15  -5   0    9.24    0.18 
 -13  -5   0    1.78    0.08 
 -11  -5   0   12.64    0.21 
  -9  -5   0    3.94    0.10 
  -7  -5   0   11.93    0.19 
  -5  -5   0   14.68    0.22 
  -3  -5   0    7.26    0.13 
  -1  -5   0   15.56    0.22 
   1  -5   0   15.65    0.22 
   3  -5   0    7.46    0.13 
   5  -5   0   14.71    0.21 
   7  -5   0   12.18    0.23 
   9  -5   0    4.00    0.12 
  11  -5   0   13.33    0.25 
  13  -5   0    2.08    0.09 
  15  -5   0    9.37    0.21 
  17  -5   0   11.00    0.25 
  19  -5   0    1.51    0.10 
  21  -5   0    2.09    0.12 
  23  -5   0    1.77    0.12 
 -24  -4   0    0.32    0.07 
 -22  -4   0    4.44    0.13 
 -20  -4   0   12.50    0.23 
 -18  -4   0   19.79    0.30 
 -16  -4   0   11.79    0.20 
 -14  -4   0   21.36    0.30 
 -12  -4   0    1.13    0.06 
 -10  -4   0   22.25    0.30 
  -8  -4   0   11.75    0.18 
  -6  -4   0   24.10    0.30 
  -4  -4   0    6.65    0.12 
  -2  -4   0   91.28    0.96 
   0  -4   0   51.64    0.56 
   2  -4   0   91.41    0.95 
   4  -4   0    6.80    0.11 
   6  -4   0   23.65    0.29 
   8  -4   0   11.53    0.17 
  10  -4   0   22.33    0.28 
  12  -4   0    1.12    0.07 
  14  -4   0   21.94    0.36 
  16  -4   0   11.32    0.24 
  18  -4   0   19.98    0.36 
  20  -4   0   12.15    0.27 
  22  -4   0    4.63    0.16 
  24  -4   0    0.34    0.06 
 -25  -3   0    9.60    0.21 
 -23  -3   0    0.12    0.04 
 -21  -3   0   12.24    0.22 
 -19  -3   0    4.40    0.12 
 -17  -3   0    1.05    0.06 
 -15  -3   0    2.74    0.08 
 -13  -3   0    0.14    0.03 
 -11  -3   0    2.96    0.08 
  -9  -3   0   26.46    0.32 
  -7  -3   0   23.05    0.28 
  -5  -3   0   67.09    0.72 
  -3  -3   0   57.54    0.62 
  -1  -3   0    8.14    0.12 
   1  -3   0    8.22    0.11 
   3  -3   0   58.57    0.62 
   5  -3   0   67.66    0.71 
   7  -3   0   23.40    0.27 
   9  -3   0   26.21    0.31 
  11  -3   0    3.01    0.07 
  13  -3   0    0.19    0.03 
  15  -3   0    2.55    0.09 
  17  -3   0    1.02    0.07 
  19  -3   0    4.71    0.20 
  21  -3   0   12.70    0.37 
  23  -3   0    0.22    0.07 
  25  -3   0    9.84    0.34 
 -26  -2   0    8.42    0.19 
 -24  -2   0    0.69    0.06 
 -22  -2   0    0.51    0.05 
 -20  -2   0    5.57    0.13 
 -18  -2   0    4.11    0.11 
 -16  -2   0    9.44    0.16 
 -14  -2   0   50.02    0.57 
 -12  -2   0    2.10    0.08 
 -10  -2   0  108.31    1.13 
  -8  -2   0    0.33    0.03 
  -6  -2   0   17.26    0.26 
  -4  -2   0   17.54    0.25 
  -2  -2   0   38.24    0.41 
   0  -2   0  174.88    1.73 
   2  -2   0   39.07    0.41 
   4  -2   0   17.72    0.20 
   6  -2   0   17.40    0.21 
   8  -2   0    0.35    0.03 
  10  -2   0  109.82    1.36 
  12  -2   0    2.18    0.07 
  14  -2   0   49.70    0.68 
  16  -2   0    9.18    0.19 
  18  -2   0    4.29    0.13 
  20  -2   0    5.47    0.15 
  22  -2   0    0.42    0.06 
  24  -2   0    0.52    0.09 
  26  -2   0    8.23    0.31 
 -27  -1   0    0.54    0.07 
 -25  -1   0    8.49    0.22 
 -23  -1   0    2.34    0.10 
 -21  -1   0   37.20    0.47 
 -19  -1   0    5.65    0.13 
 -17  -1   0    8.18    0.15 
 -15  -1   0   32.72    0.34 
 -13  -1   0    8.55    0.12 
 -11  -1   0    8.07    0.14 
  -9  -1   0   14.41    0.16 
  -7  -1   0   22.43    0.25 
  -5  -1   0  182.53    1.90 
  -3  -1   0   44.72    0.46 
  -1  -1   0  250.84    2.53 
   1  -1   0  255.98    2.53 
   3  -1   0   45.10    0.55 
   5  -1   0  185.19    3.36 
   7  -1   0   22.06    0.44 
   9  -1   0   14.53    0.31 
  11  -1   0    8.39    0.22 
  13  -1   0    8.80    0.16 
  15  -1   0   32.54    0.48 
  17  -1   0    8.50    0.26 
  19  -1   0    5.68    0.22 
  21  -1   0   38.25    0.83 
  23  -1   0    2.29    0.18 
  25  -1   0    8.49    0.32 
  27  -1   0    0.33    0.09 
 -28   0   0    0.03    0.04 
 -26   0   0    4.67    0.16 
 -24   0   0    4.16    0.15 
 -22   0   0    0.43    0.06 
 -20   0   0    2.54    0.10 
 -18   0   0    0.51    0.04 
 -16   0   0   55.42    0.54 
 -14   0   0    0.35    0.03 
 -12   0   0   20.85    0.22 
 -10   0   0   10.76    0.15 
  -8   0   0    0.14    0.01 
  -6   0   0    3.63    0.05 
  -4   0   0    9.23    0.11 
  -2   0   0    3.79    0.04 
   4   0   0    9.24    0.19 
   6   0   0    3.64    0.10 
   8   0   0    0.13    0.03 
  10   0   0   10.49    0.18 
  12   0   0   20.76    0.32 
  14   0   0    0.26    0.03 
  16   0   0   54.68    0.77 
  18   0   0    0.49    0.05 
  20   0   0    2.44    0.15 
  22   0   0    0.64    0.10 
  24   0   0    4.15    0.22 
  26   0   0    4.58    0.24 
  28   0   0   -0.02    0.06 
 -27   1   0    0.35    0.09 
 -25   1   0    8.22    0.30 
 -23   1   0    2.26    0.12 
 -21   1   0   37.01    0.47 
 -19   1   0    5.65    0.12 
 -17   1   0    8.36    0.15 
 -15   1   0   32.78    0.34 
 -13   1   0    8.44    0.12 
 -11   1   0    8.30    0.11 
  -9   1   0   14.16    0.16 
  -7   1   0   22.47    0.25 
  -5   1   0  189.25    1.90 
  -3   1   0   44.57    0.46 
  -1   1   0  245.71    3.18 
   1   1   0  243.12    3.18 
   3   1   0   42.93    0.82 
   5   1   0  192.01    2.40 
   7   1   0   22.04    0.45 
   9   1   0   13.81    0.32 
  11   1   0    8.21    0.22 
  13   1   0    8.34    0.24 
  15   1   0   32.73    0.69 
  17   1   0    8.26    0.19 
  19   1   0    5.75    0.16 
  21   1   0   36.42    0.84 
  23   1   0    2.05    0.17 
  25   1   0    7.84    0.33 
  27   1   0    0.24    0.08 
 -26   2   0    8.57    0.32 
 -24   2   0    0.67    0.07 
 -22   2   0    0.54    0.06 
 -20   2   0    5.63    0.16 
 -18   2   0    4.33    0.13 
 -16   2   0    9.34    0.20 
 -14   2   0   50.72    0.56 
 -12   2   0    2.25    0.06 
 -10   2   0  108.17    1.13 
  -8   2   0    0.34    0.02 
  -6   2   0   18.05    0.26 
  -4   2   0   17.56    0.26 
  -2   2   0   39.20    0.52 
   0   2   0  169.79    2.23 
   2   2   0   39.36    0.52 
   4   2   0   17.69    0.25 
   6   2   0   17.90    0.25 
   8   2   0    0.38    0.02 
  10   2   0  107.76    1.39 
  12   2   0    2.18    0.06 
  14   2   0   49.89    1.01 
  16   2   0    9.12    0.28 
  18   2   0    3.87    0.18 
  20   2   0    5.86    0.17 
  22   2   0    0.50    0.07 
  24   2   0    0.62    0.11 
  26   2   0    8.72    0.36 
 -25   3   0    9.41    0.25 
 -23   3   0    0.19    0.05 
 -21   3   0   12.07    0.27 
 -19   3   0    4.25    0.14 
 -17   3   0    0.95    0.07 
 -15   3   0    2.48    0.10 
 -13   3   0    0.08    0.04 
 -11   3   0    3.10    0.09 
  -9   3   0   26.80    0.39 
  -7   3   0   23.16    0.35 
  -5   3   0   67.47    0.90 
  -3   3   0   58.39    0.78 
  -1   3   0    8.10    0.15 
   1   3   0    8.07    0.15 
   3   3   0   58.94    0.77 
   5   3   0   69.01    0.89 
   7   3   0   23.50    0.33 
   9   3   0   25.97    0.58 
  11   3   0    3.09    0.15 
  13   3   0    0.19    0.06 
  15   3   0    2.47    0.15 
  17   3   0    0.89    0.11 
  19   3   0    4.39    0.21 
  21   3   0   11.41    0.38 
  23   3   0    0.25    0.06 
  25   3   0    9.40    0.37 
 -24   4   0    0.39    0.10 
 -22   4   0    5.21    0.26 
 -20   4   0   12.56    0.42 
 -18   4   0   20.06    0.55 
 -16   4   0   11.62    0.38 
 -14   4   0   22.06    0.56 
 -12   4   0    1.04    0.11 
 -10   4   0   22.72    0.36 
  -8   4   0   11.60    0.21 
  -6   4   0   24.02    0.37 
  -4   4   0    6.82    0.14 
  -2   4   0   90.74    1.20 
   0   4   0   51.87    0.71 
   2   4   0   91.48    1.20 
   4   4   0    7.02    0.14 
   6   4   0   24.38    0.47 
   8   4   0   11.67    0.32 
  10   4   0   21.58    0.53 
  12   4   0    1.07    0.11 
  14   4   0   20.89    0.54 
  16   4   0   12.11    0.37 
  18   4   0   20.23    0.54 
  20   4   0   12.61    0.40 
  22   4   0    4.58    0.24 
  24   4   0    0.31    0.06 
 -23   5   0    1.82    0.20 
 -21   5   0    1.86    0.19 
 -19   5   0    1.41    0.16 
 -17   5   0   11.46    0.40 
 -15   5   0    9.74    0.35 
 -13   5   0    2.06    0.17 
 -11   5   0   12.52    0.39 
  -9   5   0    4.22    0.12 
  -7   5   0   12.10    0.23 
  -5   5   0   14.57    0.26 
  -3   5   0    7.10    0.16 
  -1   5   0   15.38    0.27 
   1   5   0   15.44    0.27 
   3   5   0    7.18    0.16 
   5   5   0   15.03    0.39 
   7   5   0   11.93    0.35 
   9   5   0    4.37    0.20 
  11   5   0   12.89    0.38 
  13   5   0    2.20    0.17 
  15   5   0    9.14    0.33 
  17   5   0   11.06    0.38 
  19   5   0    1.68    0.17 
  21   5   0    1.73    0.18 
  23   5   0    1.87    0.18 
 -20   6   0    5.74    0.30 
 -18   6   0    1.60    0.17 
 -16   6   0    5.11    0.26 
 -14   6   0    3.32    0.21 
 -12   6   0    7.84    0.31 
 -10   6   0    2.30    0.18 
  -8   6   0   17.07    0.48 
  -6   6   0   20.09    0.35 
  -4   6   0    7.74    0.19 
  -2   6   0    2.25    0.10 
   0   6   0   46.49    0.69 
   2   6   0    2.53    0.15 
   4   6   0    7.59    0.27 
   6   6   0   20.17    0.52 
   8   6   0   16.94    0.47 
  10   6   0    2.65    0.20 
  12   6   0    7.46    0.30 
  14   6   0    3.43    0.20 
  16   6   0    5.31    0.26 
  18   6   0    1.98    0.19 
  20   6   0    5.89    0.29 
 -17   7   0    3.03    0.26 
 -15   7   0    4.92    0.27 
 -13   7   0    1.18    0.16 
 -11   7   0    4.47    0.24 
  -9   7   0    1.84    0.17 
  -7   7   0    5.81    0.26 
  -5   7   0    1.37    0.09 
  -3   7   0   16.27    0.32 
  -1   7   0   18.27    0.47 
   1   7   0   16.82    0.47 
   3   7   0   16.12    0.46 
   5   7   0    1.21    0.13 
   7   7   0    5.62    0.25 
   9   7   0    1.66    0.16 
  11   7   0    4.51    0.24 
  13   7   0    1.15    0.15 
  15   7   0    5.20    0.27 
  17   7   0    2.70    0.23 
 -14   8   0    0.39    0.11 
 -12   8   0    0.26    0.09 
 -10   8   0    0.13    0.08 
  -8   8   0    2.23    0.20 
  -6   8   0    0.24    0.08 
  -2   8   0    1.44    0.14 
   0   8   0    1.45    0.15 
   2   8   0    1.32    0.14 
   4   8   0    0.06    0.06 
   6   8   0    0.45    0.10 
   8   8   0    2.22    0.20 
  10   8   0    0.14    0.07 
  12   8   0    0.36    0.10 
  14   8   0    0.55    0.12 
   1   9   0    3.37    0.21 
   3   9   0    1.35    0.16 
   5   9   0    0.04    0.07 
  -5  -9   1    0.29    0.08 
  -3  -9   1    0.83    0.10 
  -1  -9   1    1.19    0.11 
   1  -9   1    1.99    0.14 
   3  -9   1    4.16    0.17 
   5  -9   1    0.80    0.09 
 -14  -8   1    6.17    0.21 
 -12  -8   1    3.02    0.16 
 -10  -8   1    4.90    0.18 
  -8  -8   1    1.59    0.12 
  -6  -8   1    4.46    0.17 
  -4  -8   1    0.14    0.05 
  -2  -8   1    1.86    0.12 
   0  -8   1    2.41    0.14 
   2  -8   1    0.21    0.05 
   4  -8   1    5.63    0.18 
   6  -8   1    1.17    0.10 
   8  -8   1    1.53    0.11 
  10  -8   1    1.96    0.13 
  12  -8   1    1.79    0.12 
 -19  -7   1    0.80    0.10 
 -17  -7   1    4.90    0.15 
 -15  -7   1    0.10    0.04 
 -13  -7   1    2.71    0.11 
 -11  -7   1    0.86    0.07 
  -9  -7   1    4.55    0.16 
  -7  -7   1    0.27    0.06 
  -5  -7   1    2.33    0.13 
  -3  -7   1    0.64    0.07 
  -1  -7   1    3.77    0.14 
   1  -7   1    0.91    0.08 
   3  -7   1    3.52    0.13 
   5  -7   1    2.26    0.12 
   7  -7   1    6.09    0.18 
   9  -7   1    2.95    0.12 
  11  -7   1    4.25    0.15 
  13  -7   1    2.07    0.12 
  15  -7   1    1.58    0.11 
  17  -7   1    0.88    0.09 
 -22  -6   1    0.17    0.06 
 -20  -6   1    2.29    0.11 
 -18  -6   1    1.49    0.09 
 -16  -6   1    6.82    0.16 
 -14  -6   1    0.87    0.07 
 -12  -6   1    6.33    0.15 
 -10  -6   1    8.68    0.17 
  -8  -6   1    8.18    0.16 
  -6  -6   1    1.97    0.08 
  -4  -6   1   59.84    0.83 
  -2  -6   1    6.06    0.16 
   0  -6   1   13.55    0.26 
   2  -6   1    7.97    0.19 
   4  -6   1   18.30    0.32 
   6  -6   1   45.27    0.67 
   8  -6   1    4.92    0.15 
  10  -6   1    3.19    0.12 
  12  -6   1   11.34    0.25 
  14  -6   1    0.59    0.07 
  16  -6   1    0.04    0.04 
  18  -6   1    0.57    0.07 
  20  -6   1    4.34    0.16 
 -23  -5   1    1.43    0.09 
 -21  -5   1    2.75    0.11 
 -19  -5   1   20.55    0.32 
 -17  -5   1    9.93    0.19 
 -15  -5   1   60.09    0.71 
 -13  -5   1    9.28    0.18 
 -11  -5   1    3.55    0.10 
  -9  -5   1    0.67    0.05 
  -7  -5   1   22.18    0.30 
  -5  -5   1   20.60    0.28 
  -3  -5   1   12.00    0.18 
  -1  -5   1    0.49    0.04 
   1  -5   1    0.80    0.04 
   3  -5   1    4.43    0.12 
   5  -5   1   14.65    0.26 
   7  -5   1    8.38    0.18 
   9  -5   1   10.87    0.22 
  11  -5   1   23.24    0.38 
  13  -5   1    3.07    0.11 
  15  -5   1    8.90    0.21 
  17  -5   1   28.65    0.48 
  19  -5   1   10.90    0.25 
  21  -5   1    5.81    0.18 
  23  -5   1    1.80    0.17 
 -26  -4   1    1.86    0.11 
 -24  -4   1    1.20    0.08 
 -22  -4   1    0.58    0.06 
 -20  -4   1    2.64    0.10 
 -18  -4   1    3.90    0.11 
 -16  -4   1   30.02    0.39 
 -14  -4   1   27.64    0.36 
 -12  -4   1    0.31    0.04 
 -10  -4   1    7.18    0.14 
  -8  -4   1    1.03    0.05 
  -6  -4   1   12.57    0.18 
  -4  -4   1   37.63    0.43 
  -2  -4   1    2.25    0.07 
   0  -4   1   18.26    0.23 
   2  -4   1   72.43    0.77 
   4  -4   1   18.75    0.23 
   6  -4   1   44.93    0.50 
   8  -4   1    3.78    0.10 
  10  -4   1    6.66    0.15 
  12  -4   1    2.16    0.09 
  14  -4   1    0.88    0.07 
  16  -4   1    5.81    0.16 
  18  -4   1   15.36    0.30 
  20  -4   1    7.12    0.19 
  22  -4   1    0.24    0.05 
  24  -4   1    0.37    0.06 
 -27  -3   1    0.03    0.05 
 -25  -3   1    4.60    0.14 
 -23  -3   1    0.53    0.05 
 -21  -3   1    0.66    0.06 
 -19  -3   1    0.65    0.05 
 -17  -3   1    0.86    0.06 
 -15  -3   1    0.56    0.05 
 -13  -3   1    4.33    0.10 
 -11  -3   1   11.75    0.18 
  -9  -3   1   52.06    0.58 
  -7  -3   1   29.78    0.35 
  -5  -3   1   62.82    0.67 
  -3  -3   1    2.18    0.05 
  -1  -3   1   20.27    0.24 
   1  -3   1   23.27    0.27 
   3  -3   1   68.19    0.71 
   5  -3   1    7.57    0.11 
   7  -3   1    3.68    0.07 
   9  -3   1   12.77    0.17 
  11  -3   1   10.36    0.15 
  13  -3   1    0.82    0.05 
  15  -3   1    0.49    0.07 
  17  -3   1    1.45    0.12 
  19  -3   1    0.36    0.07 
  21  -3   1    1.89    0.15 
  23  -3   1   -0.01    0.04 
  25  -3   1    0.05    0.05 
 -28  -2   1    1.82    0.13 
 -26  -2   1    9.20    0.24 
 -24  -2   1    7.91    0.18 
 -22  -2   1   12.40    0.22 
 -20  -2   1    6.90    0.15 
 -18  -2   1   33.68    0.42 
 -16  -2   1    0.19    0.03 
 -14  -2   1   55.15    0.63 
 -12  -2   1    5.32    0.10 
 -10  -2   1   33.00    0.38 
  -8  -2   1   28.32    0.33 
  -6  -2   1   20.21    0.24 
  -4  -2   1   36.33    0.39 
  -2  -2   1   95.42    0.97 
   0  -2   1   78.71    0.80 
   2  -2   1    7.51    0.09 
   4  -2   1    4.46    0.07 
   6  -2   1   59.84    0.63 
   8  -2   1    2.56    0.07 
  10  -2   1   21.02    0.31 
  12  -2   1   10.60    0.19 
  14  -2   1   37.40    0.53 
  16  -2   1    3.45    0.11 
  18  -2   1    2.67    0.10 
  20  -2   1   11.13    0.34 
  22  -2   1    5.45    0.23 
  24  -2   1    0.04    0.05 
  26  -2   1    6.15    0.26 
 -27  -1   1    2.43    0.14 
 -25  -1   1    9.40    0.23 
 -23  -1   1   25.61    0.44 
 -21  -1   1   23.45    0.40 
 -19  -1   1    0.94    0.06 
 -17  -1   1    7.12    0.14 
 -15  -1   1   34.40    0.35 
 -13  -1   1   17.16    0.19 
 -11  -1   1   27.35    0.28 
  -9  -1   1   88.14    0.79 
  -7  -1   1   16.03    0.19 
  -5  -1   1   23.14    0.25 
  -3  -1   1   17.74    0.17 
  -1  -1   1  220.84    2.25 
   1  -1   1   38.01    0.47 
   3  -1   1  436.48    5.29 
   5  -1   1   67.27    0.84 
   7  -1   1   50.53    0.65 
   9  -1   1    2.01    0.09 
  11  -1   1    1.39    0.08 
  13  -1   1   48.45    0.96 
  15  -1   1   17.64    0.43 
  17  -1   1    1.41    0.08 
  19  -1   1    1.16    0.11 
  21  -1   1    4.51    0.20 
  23  -1   1    3.94    0.14 
  25  -1   1   10.17    0.34 
  27  -1   1    4.42    0.23 
 -28   0   1    2.14    0.13 
 -26   0   1    1.52    0.11 
 -24   0   1   21.82    0.40 
 -22   0   1   -0.01    0.03 
 -20   0   1    1.14    0.08 
 -18   0   1   12.29    0.19 
 -16   0   1    4.64    0.12 
 -14   0   1   13.16    0.19 
 -12   0   1    2.53    0.07 
 -10   0   1    0.25    0.02 
  -8   0   1  127.84    1.62 
  -6   0   1    4.80    0.09 
  -4   0   1    9.25    0.13 
  -2   0   1   40.76    0.42 
   0   0   1   -0.42    0.02 
   2   0   1   54.65    1.02 
  12   0   1    0.74    0.07 
  14   0   1    1.05    0.06 
  16   0   1    4.19    0.12 
  18   0   1    0.48    0.05 
  20   0   1   23.02    0.58 
  22   0   1    0.10    0.06 
  24   0   1   18.53    0.53 
  26   0   1    2.96    0.23 
 -27   1   1    2.63    0.19 
 -25   1   1    8.75    0.31 
 -23   1   1   26.00    0.44 
 -21   1   1   23.71    0.33 
 -19   1   1    1.10    0.06 
 -17   1   1    7.42    0.14 
 -15   1   1   35.38    0.41 
 -13   1   1   17.17    0.23 
 -11   1   1   27.48    0.40 
  -9   1   1   88.32    0.79 
  -7   1   1   16.12    0.18 
  -5   1   1   23.35    0.31 
  -3   1   1   17.91    0.23 
  -1   1   1  220.11    2.84 
   1   1   1   38.02    0.50 
   3   1   1  418.44    5.51 
   5   1   1   69.79    0.88 
   7   1   1   51.58    0.68 
   9   1   1    2.01    0.06 
  11   1   1    1.33    0.06 
  13   1   1   49.34    0.68 
  15   1   1   17.94    0.30 
  17   1   1    1.22    0.11 
  19   1   1    0.94    0.08 
  21   1   1    4.78    0.22 
  23   1   1    3.44    0.20 
  25   1   1   10.08    0.37 
  27   1   1    4.67    0.26 
 -28   2   1    1.85    0.17 
 -26   2   1    9.21    0.33 
 -24   2   1    8.03    0.21 
 -22   2   1   12.02    0.26 
 -20   2   1    6.89    0.18 
 -18   2   1   32.71    0.51 
 -16   2   1    0.22    0.04 
 -14   2   1   56.12    0.76 
 -12   2   1    5.18    0.09 
 -10   2   1   33.83    0.37 
  -8   2   1   27.57    0.31 
  -6   2   1   20.17    0.23 
  -4   2   1   36.42    0.67 
  -2   2   1   96.49    1.22 
   0   2   1   79.25    1.01 
   2   2   1    7.52    0.13 
   4   2   1    4.57    0.09 
   6   2   1   60.94    0.79 
   8   2   1    2.71    0.07 
  10   2   1   21.22    0.32 
  12   2   1   10.62    0.19 
  14   2   1   37.80    0.81 
  16   2   1    3.61    0.18 
  18   2   1    2.62    0.15 
  20   2   1   11.34    0.36 
  22   2   1    5.57    0.18 
  24   2   1    0.01    0.06 
  26   2   1    5.98    0.30 
 -27   3   1    0.06    0.06 
 -25   3   1    4.77    0.17 
 -23   3   1    0.53    0.07 
 -21   3   1    0.74    0.07 
 -19   3   1    0.72    0.07 
 -17   3   1    0.89    0.07 
 -15   3   1    0.54    0.05 
 -13   3   1    4.56    0.13 
 -11   3   1   11.97    0.20 
  -9   3   1   53.28    0.71 
  -7   3   1   29.79    0.42 
  -5   3   1   62.64    0.84 
  -3   3   1    2.14    0.06 
  -1   3   1   20.62    0.30 
   1   3   1   23.16    0.34 
   3   3   1   69.41    0.90 
   5   3   1    7.76    0.14 
   7   3   1    3.81    0.09 
   9   3   1   13.04    0.27 
  11   3   1   10.30    0.31 
  13   3   1    0.82    0.10 
  15   3   1    0.52    0.09 
  17   3   1    1.30    0.13 
  19   3   1    0.34    0.08 
  21   3   1    1.72    0.16 
  23   3   1    0.12    0.07 
  25   3   1    0.09    0.07 
 -26   4   1    2.11    0.20 
 -24   4   1    1.25    0.16 
 -22   4   1    0.46    0.10 
 -20   4   1    2.30    0.19 
 -18   4   1    3.39    0.20 
 -16   4   1   28.40    0.71 
 -14   4   1   26.91    0.66 
 -12   4   1    0.37    0.07 
 -10   4   1    7.29    0.15 
  -8   4   1    1.17    0.06 
  -6   4   1   12.67    0.22 
  -4   4   1   37.35    0.53 
  -2   4   1    2.22    0.07 
   0   4   1   18.64    0.29 
   2   4   1   73.29    0.97 
   4   4   1   19.41    0.30 
   6   4   1   45.40    0.63 
   8   4   1    3.68    0.17 
  12   4   1    2.30    0.15 
  14   4   1    0.73    0.10 
  16   4   1    5.98    0.25 
  18   4   1   15.68    0.46 
  20   4   1    6.85    0.29 
  22   4   1    0.46    0.10 
  24   4   1    0.44    0.11 
 -23   5   1    1.41    0.16 
 -21   5   1    2.79    0.23 
 -19   5   1   20.08    0.58 
 -17   5   1    9.99    0.36 
 -15   5   1   61.33    1.29 
 -13   5   1    9.75    0.34 
 -11   5   1    3.71    0.19 
  -9   5   1    0.58    0.09 
  -7   5   1   22.65    0.36 
  -5   5   1   20.45    0.34 
  -3   5   1   12.02    0.23 
  -1   5   1    0.47    0.05 
   1   5   1    0.75    0.06 
   3   5   1    4.30    0.12 
   5   5   1   14.14    0.39 
   7   5   1    8.56    0.28 
   9   5   1   11.04    0.34 
  11   5   1   23.26    0.59 
  13   5   1    3.14    0.18 
  15   5   1    9.04    0.33 
  17   5   1   29.00    0.73 
  19   5   1   10.41    0.39 
  21   5   1    5.43    0.28 
  23   5   1    2.22    0.21 
 -22   6   1    0.18    0.09 
 -20   6   1    2.71    0.24 
 -18   6   1    1.46    0.17 
 -16   6   1    6.72    0.30 
 -14   6   1    1.19    0.14 
 -12   6   1    5.70    0.26 
 -10   6   1    8.26    0.31 
  -8   6   1    8.05    0.29 
  -6   6   1    1.95    0.09 
  -4   6   1   58.80    0.84 
  -2   6   1    6.01    0.16 
   0   6   1   13.59    0.26 
   2   6   1    7.93    0.27 
   4   6   1   18.03    0.47 
   6   6   1   46.58    1.00 
   8   6   1    4.61    0.22 
  10   6   1    3.22    0.18 
  12   6   1   11.69    0.39 
  14   6   1    0.76    0.11 
  16   6   1   -0.03    0.06 
  18   6   1    0.68    0.12 
  20   6   1    4.31    0.26 
 -19   7   1    0.83    0.15 
 -17   7   1    5.12    0.28 
 -15   7   1    0.14    0.08 
 -13   7   1    3.16    0.21 
 -11   7   1    0.84    0.12 
  -9   7   1    4.39    0.23 
  -7   7   1    0.26    0.08 
  -5   7   1    2.11    0.17 
  -3   7   1    0.78    0.07 
  -1   7   1    3.91    0.19 
   1   7   1    0.97    0.11 
   3   7   1    3.62    0.19 
   5   7   1    2.47    0.19 
   7   7   1    6.36    0.27 
   9   7   1    2.82    0.19 
  11   7   1    4.54    0.24 
  13   7   1    1.88    0.19 
  15   7   1    1.35    0.16 
  17   7   1    1.15    0.16 
 -14   8   1    6.29    0.32 
 -12   8   1    2.70    0.24 
 -10   8   1    5.48    0.27 
  -8   8   1    1.42    0.16 
  -6   8   1    4.70    0.24 
  -2   8   1    1.97    0.17 
   0   8   1    2.58    0.20 
   2   8   1    0.19    0.07 
   4   8   1    5.37    0.25 
   6   8   1    1.57    0.16 
   8   8   1    1.76    0.18 
  10   8   1    1.72    0.18 
  12   8   1    1.71    0.18 
   1   9   1    2.02    0.19 
   3   9   1    4.75    0.25 
   5   9   1    0.83    0.13 
  -5  -9   2    5.08    0.20 
  -3  -9   2    0.58    0.09 
  -1  -9   2    5.01    0.19 
   1  -9   2    3.52    0.17 
   3  -9   2    0.08    0.05 
 -14  -8   2    2.67    0.16 
 -12  -8   2    4.17    0.17 
 -10  -8   2    0.10    0.06 
  -8  -8   2   -0.03    0.05 
  -6  -8   2    0.22    0.06 
  -4  -8   2    0.51    0.07 
  -2  -8   2    0.49    0.07 
   0  -8   2    1.05    0.09 
   2  -8   2    0.97    0.09 
   4  -8   2    2.64    0.14 
   6  -8   2    1.34    0.11 
   8  -8   2    0.11    0.05 
  10  -8   2    5.19    0.26 
 -19  -7   2    0.85    0.08 
 -17  -7   2    3.54    0.13 
 -15  -7   2    2.33    0.14 
 -13  -7   2    2.53    0.14 
 -11  -7   2    0.51    0.07 
  -9  -7   2    0.13    0.05 
  -7  -7   2    3.20    0.14 
  -5  -7   2    6.70    0.19 
  -3  -7   2   10.03    0.24 
  -1  -7   2   21.65    0.39 
   1  -7   2   16.22    0.32 
   3  -7   2    2.04    0.12 
   5  -7   2    8.27    0.21 
   7  -7   2    5.15    0.16 
   9  -7   2    1.45    0.10 
  11  -7   2    0.23    0.05 
  13  -7   2    0.71    0.11 
  15  -7   2    8.77    0.34 
 -22  -6   2    1.99    0.11 
 -20  -6   2    1.75    0.10 
 -18  -6   2    0.93    0.07 
 -16  -6   2    0.21    0.04 
 -14  -6   2    1.30    0.08 
 -12  -6   2   11.28    0.20 
 -10  -6   2    9.63    0.18 
  -8  -6   2   18.39    0.34 
  -6  -6   2    2.38    0.11 
  -4  -6   2   32.71    0.51 
  -2  -6   2   13.15    0.26 
   0  -6   2    5.35    0.15 
   2  -6   2    8.45    0.20 
   4  -6   2   11.31    0.24 
   6  -6   2    5.58    0.16 
   8  -6   2   21.35    0.37 
  10  -6   2    7.01    0.18 
  12  -6   2    1.04    0.08 
  14  -6   2    0.54    0.06 
  16  -6   2    2.01    0.17 
  18  -6   2    0.43    0.09 
 -25  -5   2    1.01    0.08 
 -23  -5   2    4.10    0.13 
 -21  -5   2    1.17    0.08 
 -19  -5   2    2.14    0.10 
 -17  -5   2    0.88    0.07 
 -15  -5   2    4.06    0.11 
 -13  -5   2    7.22    0.15 
 -11  -5   2   27.64    0.37 
  -9  -5   2   18.91    0.27 
  -7  -5   2   20.92    0.28 
  -5  -5   2    1.38    0.06 
  -3  -5   2    4.10    0.09 
  -1  -5   2    1.38    0.08 
   1  -5   2   19.60    0.32 
   3  -5   2   12.70    0.24 
   5  -5   2   31.79    0.48 
   7  -5   2    0.65    0.06 
   9  -5   2   23.12    0.38 
  11  -5   2    8.38    0.19 
  13  -5   2    2.82    0.11 
  15  -5   2    5.61    0.16 
  17  -5   2    8.54    0.30 
  19  -5   2    0.49    0.09 
  21  -5   2   14.78    0.45 
 -26  -4   2    0.81    0.07 
 -24  -4   2    0.90    0.07 
 -22  -4   2    0.20    0.04 
 -20  -4   2    3.07    0.11 
 -18  -4   2    0.44    0.05 
 -16  -4   2   31.15    0.41 
 -14  -4   2    4.06    0.11 
 -12  -4   2   25.44    0.33 
 -10  -4   2    1.07    0.06 
  -8  -4   2    3.50    0.09 
  -6  -4   2   82.79    0.88 
  -4  -4   2   10.80    0.16 
  -2  -4   2   28.81    0.33 
   0  -4   2   12.44    0.17 
   2  -4   2   12.75    0.22 
   4  -4   2    1.22    0.06 
   6  -4   2   51.54    0.70 
   8  -4   2    0.94    0.06 
  10  -4   2    2.61    0.09 
  12  -4   2    5.36    0.14 
  14  -4   2    6.79    0.17 
  16  -4   2    2.62    0.10 
  18  -4   2    9.26    0.22 
  20  -4   2    4.51    0.21 
  22  -4   2   15.17    0.45 
 -27  -3   2    2.25    0.14 
 -25  -3   2    2.61    0.14 
 -23  -3   2    0.04    0.03 
 -21  -3   2    3.03    0.10 
 -19  -3   2    7.14    0.15 
 -17  -3   2   27.72    0.37 
 -15  -3   2    3.69    0.12 
 -13  -3   2    7.33    0.14 
 -11  -3   2   17.69    0.24 
  -9  -3   2   12.85    0.18 
  -7  -3   2   18.32    0.19 
  -5  -3   2    0.13    0.02 
  -3  -3   2   35.54    0.39 
  -1  -3   2   75.74    0.78 
   1  -3   2   37.42    0.50 
   3  -3   2    1.56    0.06 
   5  -3   2   15.40    0.24 
   7  -3   2   45.04    0.48 
   9  -3   2   20.91    0.32 
  11  -3   2    2.23    0.08 
  13  -3   2   14.26    0.25 
  15  -3   2    3.06    0.15 
  17  -3   2    6.85    0.23 
  19  -3   2    6.41    0.24 
  21  -3   2    3.02    0.17 
  23  -3   2    2.53    0.19 
 -28  -2   2    0.56    0.08 
 -26  -2   2    3.47    0.15 
 -24  -2   2    5.25    0.17 
 -22  -2   2   18.97    0.35 
 -20  -2   2   21.54    0.31 
 -18  -2   2    0.49    0.05 
 -16  -2   2    8.74    0.16 
 -14  -2   2   16.31    0.23 
 -12  -2   2    2.99    0.10 
 -10  -2   2   25.41    0.31 
  -8  -2   2   50.10    0.54 
  -6  -2   2  115.35    1.03 
  -4  -2   2   12.55    0.13 
  -2  -2   2   32.35    0.43 
   0  -2   2   20.02    0.28 
   2  -2   2   10.55    0.16 
   4  -2   2   28.11    0.30 
   6  -2   2    2.20    0.05 
   8  -2   2   23.52    0.33 
  10  -2   2   27.19    0.38 
  12  -2   2    6.45    0.14 
  14  -2   2   18.63    0.30 
  16  -2   2    7.27    0.24 
  18  -2   2    9.26    0.28 
  20  -2   2    2.92    0.16 
  22  -2   2    4.94    0.21 
  24  -2   2    0.18    0.06 
 -29  -1   2    0.23    0.06 
 -27  -1   2    2.43    0.14 
 -25  -1   2    2.49    0.13 
 -23  -1   2    1.62    0.10 
 -21  -1   2   17.33    0.32 
 -19  -1   2   45.04    0.66 
 -17  -1   2    6.24    0.15 
 -15  -1   2    0.34    0.03 
 -13  -1   2    1.79    0.06 
 -11  -1   2  184.05    1.87 
  -9  -1   2  140.40    1.43 
  -7  -1   2   34.83    0.38 
  -5  -1   2   77.42    0.79 
  -3  -1   2   83.94    0.85 
  -1  -1   2    5.00    0.07 
   1  -1   2  400.31    4.82 
   3  -1   2  395.58    6.66 
   5  -1   2   76.80    1.35 
   7  -1   2    3.97    0.12 
   9  -1   2   10.96    0.25 
  11  -1   2   18.12    0.28 
  13  -1   2   14.05    0.24 
  15  -1   2    5.15    0.13 
  17  -1   2    8.96    0.19 
  19  -1   2   10.00    0.22 
  21  -1   2   10.00    0.31 
  23  -1   2    2.86    0.17 
  25  -1   2    6.35    0.26 
 -28   0   2    1.29    0.10 
 -26   0   2    0.01    0.04 
 -24   0   2    1.05    0.09 
 -22   0   2    1.22    0.09 
 -20   0   2    3.82    0.13 
 -18   0   2    1.46    0.06 
 -16   0   2    3.89    0.09 
 -14   0   2   10.48    0.19 
 -12   0   2  108.48    1.14 
 -10   0   2   21.03    0.25 
  -8   0   2   20.20    0.23 
  -6   0   2  141.76    1.48 
  -4   0   2  202.36    2.10 
  -2   0   2   14.11    0.19 
   0   0   2  490.67    5.97 
   2   0   2  954.90   16.47 
   4   0   2  949.19   17.20 
   6   0   2    5.69    0.17 
  14   0   2    0.21    0.06 
  16   0   2    2.14    0.13 
  18   0   2    0.38    0.04 
  20   0   2    1.04    0.11 
  22   0   2    1.75    0.16 
  24   0   2    3.17    0.20 
 -29   1   2    0.50    0.10 
 -27   1   2    2.67    0.20 
 -25   1   2    2.13    0.16 
 -23   1   2    1.43    0.10 
 -21   1   2   17.27    0.26 
 -19   1   2   44.46    0.54 
 -17   1   2    6.07    0.12 
 -15   1   2    0.32    0.03 
 -13   1   2    1.71    0.07 
 -11   1   2  183.86    2.29 
  -9   1   2  138.11    1.74 
  -7   1   2   34.73    0.46 
  -5   1   2   77.30    0.96 
  -3   1   2   84.59    1.03 
  -1   1   2    5.04    0.14 
   1   1   2  399.80    7.14 
   3   1   2  389.87    7.16 
   5   1   2   80.41    1.45 
   7   1   2    3.86    0.10 
   9   1   2   10.59    0.20 
  11   1   2   18.94    0.30 
  13   1   2   14.51    0.26 
  15   1   2    5.38    0.14 
  17   1   2    9.05    0.30 
  19   1   2   10.61    0.33 
  21   1   2    9.70    0.24 
  23   1   2    2.65    0.20 
  25   1   2    5.86    0.29 
 -28   2   2    0.74    0.11 
 -26   2   2    3.63    0.20 
 -24   2   2    5.21    0.17 
 -22   2   2   18.66    0.35 
 -20   2   2   21.76    0.37 
 -18   2   2    0.55    0.06 
 -16   2   2    8.59    0.19 
 -14   2   2   16.31    0.28 
 -12   2   2    3.05    0.09 
 -10   2   2   25.49    0.38 
  -8   2   2   49.27    0.66 
  -6   2   2  115.27    1.18 
  -4   2   2   12.46    0.19 
  -2   2   2   31.83    0.44 
   0   2   2   19.99    0.29 
   2   2   2   10.28    0.17 
   4   2   2   27.57    0.40 
   6   2   2    2.10    0.09 
   8   2   2   24.64    0.49 
  10   2   2   27.08    0.41 
  12   2   2    6.44    0.15 
  14   2   2   19.42    0.49 
  16   2   2    7.41    0.27 
  18   2   2    8.84    0.31 
  20   2   2    2.74    0.18 
  22   2   2    4.81    0.24 
  24   2   2    0.06    0.07 
 -27   3   2    2.29    0.14 
 -25   3   2    2.56    0.14 
 -23   3   2    0.09    0.04 
 -21   3   2    3.07    0.13 
 -19   3   2    7.02    0.18 
 -17   3   2   28.05    0.45 
 -15   3   2    3.64    0.12 
 -13   3   2    6.88    0.16 
 -11   3   2   18.30    0.30 
  -9   3   2   12.87    0.20 
  -7   3   2   18.29    0.28 
  -5   3   2    0.24    0.03 
  -3   3   2   35.52    0.49 
  -1   3   2   73.40    0.98 
   1   3   2   37.79    0.52 
   3   3   2    1.48    0.08 
   5   3   2   16.16    0.26 
   7   3   2   44.64    0.62 
   9   3   2   21.03    0.33 
  11   3   2    2.10    0.14 
  13   3   2   13.84    0.40 
  15   3   2    2.96    0.17 
  17   3   2    6.32    0.26 
  19   3   2    6.35    0.27 
  21   3   2    2.98    0.20 
  23   3   2    2.39    0.20 
 -26   4   2    0.85    0.14 
 -24   4   2    0.90    0.13 
 -22   4   2    0.23    0.07 
 -20   4   2    3.47    0.20 
 -18   4   2    0.47    0.09 
 -16   4   2   31.19    0.74 
 -12   4   2   25.42    0.61 
 -10   4   2    0.91    0.10 
  -8   4   2    3.40    0.09 
  -6   4   2   81.85    1.09 
  -4   4   2   11.04    0.20 
  -2   4   2   28.71    0.43 
   0   4   2   12.72    0.22 
   2   4   2   13.07    0.23 
   4   4   2    1.23    0.07 
   6   4   2   52.44    0.72 
   8   4   2    1.10    0.11 
  10   4   2    2.72    0.16 
  12   4   2    5.97    0.24 
  14   4   2    6.97    0.27 
  16   4   2    2.67    0.18 
  18   4   2    8.63    0.33 
  20   4   2    4.84    0.25 
  22   4   2   14.93    0.49 
 -25   5   2    0.86    0.14 
 -23   5   2    3.99    0.25 
 -21   5   2    1.13    0.15 
 -19   5   2    2.37    0.21 
 -17   5   2    0.69    0.11 
 -15   5   2    3.76    0.21 
 -13   5   2    7.59    0.29 
 -11   5   2   28.13    0.68 
  -9   5   2   19.63    0.50 
  -7   5   2   20.32    0.34 
  -5   5   2    1.52    0.07 
  -3   5   2    3.88    0.11 
  -1   5   2    1.27    0.07 
   1   5   2   19.68    0.33 
   3   5   2   13.19    0.24 
   5   5   2   32.00    0.71 
   7   5   2    0.60    0.09 
   9   5   2   23.76    0.58 
  11   5   2    7.78    0.30 
  13   5   2    2.90    0.18 
  15   5   2    5.57    0.26 
  17   5   2    8.43    0.34 
  19   5   2    0.11    0.07 
  21   5   2   15.45    0.51 
 -22   6   2    2.62    0.24 
 -20   6   2    2.19    0.21 
 -18   6   2    0.86    0.14 
 -16   6   2    0.15    0.07 
 -14   6   2    1.29    0.15 
 -12   6   2   11.16    0.38 
 -10   6   2   10.10    0.34 
  -8   6   2   17.91    0.50 
  -6   6   2    2.47    0.16 
  -4   6   2   32.33    0.51 
  -2   6   2   12.97    0.26 
   0   6   2    5.31    0.15 
   2   6   2    8.40    0.28 
   4   6   2   11.01    0.34 
   6   6   2    5.25    0.23 
   8   6   2   21.19    0.56 
  10   6   2    6.84    0.28 
  12   6   2    1.30    0.15 
  14   6   2    0.29    0.09 
  16   6   2    2.02    0.20 
  18   6   2    0.34    0.11 
 -19   7   2    0.76    0.13 
 -17   7   2    3.52    0.27 
 -15   7   2    2.51    0.22 
 -13   7   2    2.40    0.21 
 -11   7   2    0.86    0.13 
  -9   7   2    0.08    0.06 
  -7   7   2    3.69    0.20 
  -5   7   2    6.72    0.27 
  -3   7   2    9.87    0.23 
  -1   7   2   21.65    0.55 
   1   7   2   16.04    0.45 
   3   7   2    2.28    0.18 
   5   7   2    8.36    0.31 
   7   7   2    4.86    0.24 
   9   7   2    1.07    0.14 
  11   7   2    0.49    0.10 
  13   7   2    1.00    0.14 
  15   7   2    9.12    0.38 
 -14   8   2    3.10    0.25 
 -12   8   2    4.22    0.25 
 -10   8   2    0.17    0.08 
  -8   8   2    0.04    0.06 
  -6   8   2    0.19    0.08 
   0   8   2    1.08    0.13 
   2   8   2    0.76    0.12 
   4   8   2    2.21    0.19 
   6   8   2    1.47    0.16 
   8   8   2    0.13    0.08 
  10   8   2    5.43    0.28 
  12   8   2    0.34    0.11 
   3   9   2    0.13    0.08 
 -14  -8   3    0.16    0.06 
 -12  -8   3    0.16    0.07 
 -10  -8   3    5.06    0.19 
  -8  -8   3    1.46    0.12 
  -6  -8   3    0.35    0.07 
  -4  -8   3   -0.03    0.04 
  -2  -8   3    0.34    0.06 
   0  -8   3    1.72    0.12 
   2  -8   3    6.33    0.29 
   4  -8   3    0.08    0.07 
   6  -8   3    1.75    0.17 
   8  -8   3    0.23    0.09 
  10  -8   3    2.60    0.22 
 -19  -7   3    2.57    0.15 
 -17  -7   3    3.00    0.22 
 -15  -7   3    1.73    0.12 
 -13  -7   3    0.43    0.07 
 -11  -7   3    0.49    0.07 
  -9  -7   3    2.35    0.14 
  -7  -7   3    2.50    0.14 
  -5  -7   3    1.66    0.11 
  -3  -7   3    2.99    0.13 
  -1  -7   3    9.70    0.23 
   1  -7   3    1.70    0.11 
   3  -7   3    0.88    0.08 
   5  -7   3    0.56    0.07 
   7  -7   3    1.70    0.16 
   9  -7   3    2.55    0.20 
  11  -7   3    4.03    0.22 
  13  -7   3    0.14    0.07 
 -22  -6   3    0.35    0.06 
 -20  -6   3    2.77    0.12 
 -18  -6   3    1.26    0.08 
 -16  -6   3    1.06    0.07 
 -14  -6   3    1.84    0.09 
 -12  -6   3    9.94    0.24 
 -10  -6   3   11.41    0.26 
  -8  -6   3   12.21    0.26 
  -6  -6   3    8.16    0.20 
  -4  -6   3   19.34    0.35 
  -2  -6   3    5.36    0.16 
   0  -6   3   58.80    0.83 
   2  -6   3    8.85    0.20 
   4  -6   3    8.53    0.20 
   6  -6   3   14.95    0.29 
   8  -6   3    2.73    0.16 
  10  -6   3    4.12    0.20 
  12  -6   3    2.95    0.18 
  14  -6   3    0.78    0.11 
  16  -6   3    1.59    0.16 
  18  -6   3    1.18    0.14 
 -25  -5   3    1.24    0.11 
 -23  -5   3    1.26    0.09 
 -21  -5   3    3.27    0.12 
 -19  -5   3    0.38    0.05 
 -17  -5   3   15.25    0.25 
 -15  -5   3   58.57    0.69 
 -13  -5   3   15.64    0.25 
 -11  -5   3    0.96    0.06 
  -9  -5   3    4.40    0.11 
  -7  -5   3    9.55    0.16 
  -5  -5   3   11.99    0.24 
  -3  -5   3   11.21    0.22 
  -1  -5   3   10.84    0.22 
   1  -5   3   11.90    0.23 
   3  -5   3    5.35    0.14 
   5  -5   3   27.83    0.43 
   7  -5   3    8.27    0.18 
   9  -5   3   14.96    0.28 
  11  -5   3   10.51    0.32 
  13  -5   3    9.77    0.31 
  15  -5   3    2.11    0.16 
  17  -5   3    0.61    0.10 
  19  -5   3    3.08    0.19 
 -26  -4   3    0.22    0.06 
 -24  -4   3    0.68    0.08 
 -22  -4   3    0.05    0.03 
 -20  -4   3    3.80    0.12 
 -18  -4   3    7.49    0.16 
 -16  -4   3   17.68    0.27 
 -14  -4   3   25.82    0.34 
 -12  -4   3   28.65    0.37 
 -10  -4   3   29.67    0.37 
  -8  -4   3    2.03    0.07 
  -6  -4   3   42.54    0.41 
  -4  -4   3   18.21    0.23 
  -2  -4   3   13.25    0.23 
   0  -4   3   22.24    0.34 
   2  -4   3   22.17    0.34 
   4  -4   3   30.05    0.43 
   6  -4   3   40.75    0.58 
   8  -4   3    1.35    0.07 
  10  -4   3    2.94    0.10 
  12  -4   3    9.04    0.19 
  14  -4   3    3.62    0.17 
  16  -4   3    1.08    0.11 
  18  -4   3    3.11    0.17 
  20  -4   3    5.88    0.25 
  22  -4   3    0.12    0.06 
 -27  -3   3    5.66    0.19 
 -25  -3   3    5.35    0.18 
 -23  -3   3    0.73    0.07 
 -21  -3   3    5.68    0.17 
 -19  -3   3    0.06    0.04 
 -17  -3   3    9.21    0.17 
 -15  -3   3   10.52    0.18 
 -13  -3   3   14.73    0.22 
 -11  -3   3    7.54    0.13 
  -9  -3   3    2.21    0.05 
  -7  -3   3    9.92    0.12 
  -5  -3   3  102.05    0.92 
  -3  -3   3   15.50    0.24 
  -1  -3   3   17.06    0.26 
   1  -3   3    4.42    0.10 
   3  -3   3    2.71    0.07 
   5  -3   3    7.31    0.14 
   7  -3   3   10.20    0.18 
   9  -3   3    2.10    0.07 
  11  -3   3    2.17    0.08 
  13  -3   3   -0.01    0.02 
  15  -3   3    2.59    0.14 
  17  -3   3    0.74    0.09 
  19  -3   3    1.09    0.12 
  21  -3   3    0.44    0.08 
  23  -3   3    2.19    0.17 
 -28  -2   3    0.79    0.09 
 -26  -2   3    0.13    0.05 
 -24  -2   3    2.27    0.13 
 -22  -2   3   29.92    0.49 
 -20  -2   3   48.25    0.72 
 -18  -2   3   28.86    0.46 
 -16  -2   3   17.14    0.30 
 -14  -2   3   10.22    0.20 
 -12  -2   3   11.05    0.15 
 -10  -2   3   35.44    0.40 
  -8  -2   3    0.17    0.02 
  -6  -2   3  234.04    2.35 
  -4  -2   3   53.71    0.57 
  -2  -2   3    7.54    0.11 
   0  -2   3   46.62    0.59 
   2  -2   3   14.94    0.22 
   4  -2   3   35.81    0.47 
   6  -2   3   11.24    0.14 
   8  -2   3   25.91    0.37 
  10  -2   3    0.55    0.04 
  12  -2   3    2.07    0.11 
  14  -2   3    8.17    0.24 
  16  -2   3    5.75    0.20 
  18  -2   3    2.64    0.14 
  20  -2   3    1.76    0.14 
  22  -2   3    1.37    0.13 
 -29  -1   3    3.92    0.16 
 -27  -1   3    5.27    0.18 
 -25  -1   3    5.41    0.17 
 -23  -1   3   33.15    0.54 
 -21  -1   3   17.03    0.32 
 -19  -1   3   22.39    0.37 
 -17  -1   3    8.85    0.19 
 -15  -1   3    2.83    0.07 
 -13  -1   3   72.88    0.77 
 -11  -1   3   33.10    0.37 
  -9  -1   3   17.46    0.21 
  -7  -1   3   19.97    0.23 
  -5  -1   3   27.22    0.30 
  -3  -1   3    4.35    0.07 
  -1  -1   3   53.60    0.55 
   1  -1   3   68.22    0.70 
   3  -1   3  178.28    2.19 
   5  -1   3  119.05    1.50 
   7  -1   3    2.70    0.09 
   9  -1   3    0.15    0.03 
  11  -1   3    6.44    0.19 
  13  -1   3    3.83    0.14 
  15  -1   3    8.59    0.18 
  17  -1   3   18.48    0.43 
  19  -1   3    0.84    0.07 
  21  -1   3    5.68    0.23 
 -30   0   3    3.83    0.17 
 -28   0   3    2.41    0.14 
 -26   0   3    2.31    0.13 
 -24   0   3    0.08    0.04 
 -22   0   3    0.42    0.05 
 -20   0   3   35.32    0.54 
 -18   0   3    0.07    0.02 
 -16   0   3   18.40    0.30 
 -14   0   3    2.68    0.07 
 -12   0   3    0.36    0.03 
 -10   0   3    0.58    0.03 
  -8   0   3   30.66    0.35 
  -6   0   3  149.33    1.54 
  -4   0   3    0.26    0.03 
  -2   0   3    1.39    0.04 
   0   0   3  244.93    3.02 
   2   0   3  224.67    2.74 
   4   0   3   54.98    0.71 
   6   0   3   23.99    0.34 
   8   0   3    2.97    0.08 
  10   0   3   19.71    0.30 
  12   0   3    2.40    0.08 
  14   0   3    3.92    0.18 
  16   0   3   25.33    0.34 
  18   0   3    3.94    0.11 
  20   0   3    3.98    0.14 
 -29   1   3    3.89    0.22 
 -27   1   3    5.11    0.24 
 -25   1   3    5.44    0.23 
 -23   1   3   33.22    0.73 
 -21   1   3   17.44    0.31 
 -19   1   3   22.23    0.37 
 -17   1   3    8.82    0.19 
 -15   1   3    2.62    0.09 
 -13   1   3   72.00    0.94 
 -11   1   3   33.43    0.46 
  -9   1   3   17.69    0.26 
  -7   1   3   20.35    0.39 
  -5   1   3   27.14    0.36 
  -3   1   3    4.31    0.08 
  -1   1   3   51.39    1.01 
   1   1   3   69.56    1.28 
   3   1   3  176.90    2.18 
   5   1   3  119.73    2.20 
   7   1   3    2.47    0.12 
   9   1   3    0.17    0.04 
  11   1   3    6.74    0.16 
  13   1   3    3.80    0.12 
  15   1   3    8.74    0.20 
  17   1   3   18.14    0.49 
  19   1   3    0.91    0.12 
  21   1   3    5.99    0.27 
  23   1   3    1.19    0.15 
  25   1   3    2.77    0.22 
 -28   2   3    0.68    0.11 
 -26   2   3    0.17    0.07 
 -24   2   3    2.06    0.12 
 -22   2   3   28.85    0.48 
 -20   2   3   49.46    0.72 
 -18   2   3   29.15    0.46 
 -16   2   3   17.42    0.30 
 -14   2   3   10.59    0.20 
 -12   2   3   11.07    0.20 
 -10   2   3   35.38    0.49 
  -8   2   3    0.15    0.01 
  -6   2   3  231.38    2.36 
  -4   2   3   54.08    0.57 
  -2   2   3    7.84    0.14 
   0   2   3   45.86    0.63 
   2   2   3   14.97    0.24 
   4   2   3   35.77    0.51 
   6   2   3   11.13    0.21 
   8   2   3   26.48    0.56 
  10   2   3    0.62    0.05 
  12   2   3    1.96    0.09 
  14   2   3    8.89    0.30 
  16   2   3    5.31    0.24 
  18   2   3    2.12    0.18 
  20   2   3    1.70    0.16 
  22   2   3    1.58    0.17 
  24   2   3    1.68    0.17 
 -27   3   3    5.41    0.19 
 -25   3   3    5.59    0.18 
 -23   3   3    0.87    0.08 
 -21   3   3    5.43    0.17 
 -19   3   3    0.07    0.04 
 -17   3   3    8.83    0.20 
 -15   3   3   10.76    0.22 
 -13   3   3   14.93    0.27 
 -11   3   3    7.54    0.16 
  -9   3   3    2.19    0.05 
  -7   3   3    9.77    0.17 
  -5   3   3  103.36    1.33 
  -3   3   3   14.96    0.25 
  -1   3   3   17.35    0.27 
   1   3   3    4.35    0.11 
   3   3   3    2.65    0.08 
   5   3   3    7.31    0.16 
   7   3   3    9.89    0.26 
   9   3   3    2.19    0.09 
  11   3   3    1.83    0.15 
  13   3   3    0.01    0.05 
  15   3   3    2.63    0.17 
  17   3   3    0.53    0.10 
  19   3   3    1.07    0.14 
  21   3   3    0.47    0.11 
  23   3   3    2.18    0.21 
 -26   4   3    0.13    0.05 
 -24   4   3    0.89    0.09 
 -22   4   3    0.05    0.04 
 -20   4   3    3.56    0.14 
 -18   4   3    7.19    0.19 
 -16   4   3   17.67    0.49 
 -14   4   3   25.89    0.63 
 -12   4   3   28.65    0.67 
 -10   4   3   30.19    0.69 
  -8   4   3    2.09    0.07 
  -6   4   3   42.12    0.60 
  -4   4   3   18.39    0.30 
  -2   4   3   13.47    0.24 
   0   4   3   22.60    0.35 
   2   4   3   21.60    0.35 
   4   4   3   29.96    0.45 
   6   4   3   41.51    0.60 
   8   4   3    1.41    0.13 
  10   4   3    3.00    0.17 
  12   4   3    8.67    0.31 
  14   4   3    3.28    0.20 
  16   4   3    1.19    0.14 
  18   4   3    2.75    0.21 
  20   4   3    6.05    0.29 
  22   4   3    0.26    0.11 
 -25   5   3    1.32    0.17 
 -23   5   3    1.58    0.18 
 -21   5   3    3.34    0.21 
 -19   5   3    0.55    0.10 
 -17   5   3   14.97    0.47 
 -15   5   3   57.57    1.25 
 -13   5   3   15.97    0.46 
 -11   5   3    0.93    0.11 
  -9   5   3    4.36    0.20 
  -7   5   3    9.79    0.20 
  -5   5   3   12.27    0.23 
  -3   5   3   11.05    0.22 
  -1   5   3   10.66    0.22 
   1   5   3   12.17    0.24 
   3   5   3    5.13    0.14 
   5   5   3   27.42    0.66 
   7   5   3    7.78    0.29 
   9   5   3   14.83    0.43 
  11   5   3   11.18    0.37 
  13   5   3    9.90    0.36 
  15   5   3    2.27    0.20 
  17   5   3    0.52    0.11 
  19   5   3    3.18    0.25 
 -22   6   3    0.27    0.10 
 -20   6   3    2.22    0.21 
 -18   6   3    1.14    0.15 
 -16   6   3    1.07    0.14 
 -14   6   3    1.71    0.17 
 -12   6   3   10.21    0.36 
 -10   6   3   11.12    0.38 
  -8   6   3   12.11    0.38 
  -6   6   3    7.96    0.29 
  -4   6   3   19.22    0.34 
  -2   6   3    5.68    0.15 
   0   6   3   58.94    0.85 
   2   6   3    8.83    0.30 
   4   6   3    8.42    0.30 
   6   6   3   14.17    0.43 
   8   6   3    2.55    0.19 
  10   6   3    4.13    0.23 
  12   6   3    2.78    0.22 
  14   6   3    0.75    0.12 
  16   6   3    1.60    0.18 
  18   6   3    1.49    0.18 
 -19   7   3    2.33    0.22 
 -17   7   3    2.67    0.24 
 -15   7   3    1.75    0.18 
 -13   7   3    0.39    0.10 
 -11   7   3    0.43    0.10 
  -9   7   3    2.85    0.22 
  -7   7   3    2.51    0.19 
  -5   7   3    1.89    0.17 
  -3   7   3    2.97    0.12 
  -1   7   3    9.94    0.32 
   1   7   3    1.73    0.15 
   3   7   3    0.85    0.12 
   5   7   3    0.63    0.10 
   7   7   3    1.78    0.17 
   9   7   3    2.54    0.21 
  11   7   3    3.84    0.24 
  13   7   3    0.12    0.08 
 -14   8   3    0.24    0.09 
 -12   8   3    0.22    0.09 
 -10   8   3    5.49    0.28 
  -8   8   3    1.72    0.18 
  -6   8   3    0.48    0.10 
   0   8   3    1.53    0.15 
   2   8   3    7.17    0.29 
   4   8   3    0.20    0.08 
   6   8   3    1.65    0.17 
   8   8   3    0.37    0.10 
  10   8   3    2.25    0.21 
 -14  -8   4    4.55    0.19 
 -12  -8   4    3.90    0.18 
 -10  -8   4    1.07    0.10 
  -8  -8   4    2.43    0.15 
  -6  -8   4    0.90    0.10 
  -4  -8   4    0.05    0.08 
  -2  -8   4    0.00    0.07 
   0  -8   4    4.09    0.24 
   2  -8   4    0.72    0.13 
   4  -8   4    3.66    0.22 
   6  -8   4    0.17    0.08 
 -19  -7   4    1.24    0.11 
 -17  -7   4    1.93    0.13 
 -15  -7   4    0.05    0.05 
 -13  -7   4    1.00    0.10 
 -11  -7   4    1.68    0.12 
  -9  -7   4    1.01    0.09 
  -7  -7   4    1.30    0.10 
  -5  -7   4    0.33    0.06 
  -3  -7   4    2.74    0.13 
  -1  -7   4   25.97    0.64 
   1  -7   4    6.49    0.27 
   3  -7   4    6.80    0.28 
   5  -7   4   11.05    0.37 
   7  -7   4    0.56    0.10 
   9  -7   4    1.97    0.17 
  11  -7   4    0.14    0.07 
  13  -7   4    0.18    0.08 
 -22  -6   4    0.68    0.09 
 -20  -6   4    4.20    0.13 
 -18  -6   4    1.97    0.10 
 -16  -6   4    2.68    0.14 
 -14  -6   4    1.18    0.10 
 -12  -6   4    2.81    0.13 
 -10  -6   4    9.90    0.24 
  -8  -6   4    1.03    0.08 
  -6  -6   4    1.11    0.09 
  -4  -6   4   33.65    0.53 
  -2  -6   4   14.80    0.29 
   0  -6   4    1.46    0.09 
   2  -6   4    4.08    0.20 
   4  -6   4    3.39    0.18 
   6  -6   4    8.60    0.30 
   8  -6   4    0.16    0.06 
  10  -6   4    0.49    0.09 
  12  -6   4    4.31    0.21 
  14  -6   4    0.89    0.12 
  16  -6   4    0.01    0.06 
 -25  -5   4    3.07    0.15 
 -23  -5   4    1.45    0.11 
 -21  -5   4    2.84    0.15 
 -19  -5   4    0.05    0.04 
 -17  -5   4    5.77    0.14 
 -15  -5   4    3.16    0.10 
 -13  -5   4    6.40    0.14 
 -11  -5   4   13.37    0.21 
  -9  -5   4    0.10    0.04 
  -7  -5   4    4.01    0.13 
  -5  -5   4    3.99    0.10 
  -3  -5   4   18.11    0.31 
  -1  -5   4    4.76    0.13 
   1  -5   4   23.72    0.38 
   3  -5   4    9.62    0.30 
   5  -5   4   18.98    0.47 
   7  -5   4    5.03    0.20 
   9  -5   4   13.66    0.38 
  11  -5   4    9.64    0.31 
  13  -5   4   10.11    0.33 
  15  -5   4    1.27    0.13 
  17  -5   4    0.92    0.12 
 -26  -4   4    0.88    0.09 
 -24  -4   4    0.34    0.06 
 -22  -4   4    2.88    0.15 
 -20  -4   4    1.66    0.11 
 -18  -4   4   10.14    0.24 
 -16  -4   4    6.71    0.18 
 -14  -4   4   16.63    0.31 
 -12  -4   4   37.78    0.56 
 -10  -4   4   14.89    0.27 
  -8  -4   4    4.97    0.10 
  -6  -4   4    2.37    0.07 
  -4  -4   4    3.50    0.08 
  -2  -4   4   11.85    0.21 
   0  -4   4    7.37    0.15 
   2  -4   4    8.27    0.17 
   4  -4   4    5.32    0.13 
   6  -4   4    7.60    0.24 
   8  -4   4    7.93    0.25 
  10  -4   4   15.49    0.39 
  12  -4   4    0.00    0.03 
  14  -4   4    2.24    0.14 
  16  -4   4    3.21    0.17 
  18  -4   4    1.31    0.13 
  20  -4   4    5.03    0.24 
 -27  -3   4    0.05    0.05 
 -25  -3   4    2.62    0.15 
 -23  -3   4    0.00    0.04 
 -21  -3   4    4.65    0.15 
 -19  -3   4    1.84    0.11 
 -17  -3   4   14.97    0.29 
 -15  -3   4   20.90    0.35 
 -13  -3   4   16.97    0.30 
 -11  -3   4    9.07    0.19 
  -9  -3   4    6.64    0.11 
  -7  -3   4   20.64    0.26 
  -5  -3   4   27.50    0.33 
  -3  -3   4   26.65    0.32 
  -1  -3   4   22.85    0.28 
   1  -3   4   13.66    0.22 
   3  -3   4   14.20    0.23 
   5  -3   4   22.59    0.33 
   7  -3   4    0.62    0.07 
   9  -3   4    0.87    0.08 
  11  -3   4   15.56    0.39 
  13  -3   4    1.33    0.11 
  15  -3   4    6.10    0.22 
  17  -3   4    1.81    0.15 
  19  -3   4    8.26    0.29 
 -28  -2   4    0.68    0.08 
 -26  -2   4    0.73    0.08 
 -24  -2   4    3.61    0.14 
 -22  -2   4    0.15    0.04 
 -20  -2   4   40.80    0.61 
 -18  -2   4    6.01    0.16 
 -16  -2   4    8.71    0.19 
 -14  -2   4    3.69    0.11 
 -12  -2   4    1.94    0.06 
 -10  -2   4    7.77    0.12 
  -8  -2   4   15.16    0.20 
  -6  -2   4   25.68    0.30 
  -4  -2   4   14.52    0.18 
  -2  -2   4   14.34    0.18 
   0  -2   4   48.73    0.52 
   2  -2   4    7.36    0.11 
   4  -2   4   21.37    0.26 
   6  -2   4    3.69    0.08 
   8  -2   4   10.95    0.19 
  10  -2   4    9.74    0.25 
  12  -2   4   10.04    0.27 
  14  -2   4    2.12    0.12 
  16  -2   4    5.45    0.20 
  18  -2   4    0.33    0.05 
  20  -2   4    9.50    0.37 
  22  -2   4    1.33    0.16 
 -29  -1   4    0.39    0.07 
 -27  -1   4    1.19    0.10 
 -25  -1   4    1.05    0.09 
 -23  -1   4    0.99    0.08 
 -21  -1   4    4.65    0.15 
 -19  -1   4   14.92    0.28 
 -17  -1   4    4.19    0.13 
 -15  -1   4   78.58    0.84 
 -13  -1   4   24.07    0.29 
 -11  -1   4   14.73    0.20 
  -9  -1   4   54.17    0.59 
  -7  -1   4   11.46    0.15 
  -5  -1   4   15.61    0.19 
  -3  -1   4   81.77    0.84 
  -1  -1   4    6.00    0.12 
   1  -1   4    0.53    0.04 
   3  -1   4   15.15    0.21 
   5  -1   4  168.36    2.09 
   7  -1   4   72.94    0.96 
   9  -1   4    1.42    0.06 
  11  -1   4    5.33    0.13 
  13  -1   4    4.15    0.12 
  15  -1   4    3.57    0.12 
  17  -1   4    4.34    0.22 
  19  -1   4    0.67    0.11 
 -30   0   4    9.38    0.26 
 -28   0   4    0.33    0.06 
 -26   0   4    0.25    0.05 
 -24   0   4    7.92    0.21 
 -22   0   4    0.19    0.04 
 -20   0   4   16.21    0.30 
 -18   0   4    2.99    0.08 
 -16   0   4    3.45    0.09 
 -14   0   4    7.55    0.13 
 -12   0   4    2.63    0.07 
 -10   0   4  257.79    2.67 
  -8   0   4    9.39    0.13 
  -6   0   4   18.49    0.27 
  -4   0   4    0.06    0.02 
  -2   0   4   15.04    0.28 
   0   0   4    9.31    0.15 
   2   0   4  205.00    2.50 
   4   0   4   55.19    0.71 
   6   0   4  240.60    2.94 
   8   0   4   10.70    0.19 
  10   0   4    4.50    0.11 
  12   0   4    1.82    0.07 
  14   0   4    8.41    0.29 
  16   0   4    5.86    0.24 
  18   0   4    0.05    0.04 
  20   0   4    1.82    0.17 
 -29   1   4    0.47    0.10 
 -27   1   4    1.08    0.13 
 -25   1   4    1.09    0.12 
 -23   1   4    0.89    0.11 
 -21   1   4    4.79    0.14 
 -19   1   4   15.15    0.28 
 -17   1   4    4.35    0.12 
 -15   1   4   78.10    1.03 
 -13   1   4   23.59    0.36 
 -11   1   4   15.12    0.24 
  -9   1   4   54.95    0.72 
  -7   1   4   11.38    0.19 
  -5   1   4   15.77    0.23 
  -3   1   4   81.11    1.02 
  -1   1   4    6.09    0.19 
   1   1   4    0.46    0.06 
   3   1   4   15.48    0.37 
   5   1   4  168.24    2.07 
   7   1   4   72.83    0.94 
   9   1   4    1.67    0.12 
  11   1   4    5.44    0.21 
  13   1   4    3.74    0.13 
  15   1   4    3.56    0.13 
  17   1   4    4.84    0.24 
  19   1   4    0.51    0.10 
  21   1   4    1.72    0.18 
 -28   2   4    1.02    0.13 
 -26   2   4    0.83    0.11 
 -24   2   4    3.73    0.14 
 -22   2   4    0.21    0.04 
 -20   2   4   39.35    0.60 
 -18   2   4    6.01    0.16 
 -16   2   4    8.54    0.19 
 -14   2   4    3.89    0.11 
 -12   2   4    1.78    0.07 
 -10   2   4    7.80    0.11 
  -8   2   4   15.09    0.19 
  -6   2   4   25.83    0.36 
  -4   2   4   14.41    0.22 
  -2   2   4   14.92    0.35 
   0   2   4   45.57    0.94 
   2   2   4    7.20    0.22 
   4   2   4   20.67    0.34 
   6   2   4    3.55    0.11 
   8   2   4   11.18    0.22 
  10   2   4    9.39    0.21 
  12   2   4   10.07    0.22 
  14   2   4    2.30    0.18 
  16   2   4    6.18    0.26 
  18   2   4    0.32    0.09 
  20   2   4    9.94    0.37 
  22   2   4    1.32    0.16 
 -27   3   4    0.12    0.05 
 -25   3   4    2.45    0.14 
 -23   3   4    0.08    0.04 
 -21   3   4    4.51    0.15 
 -19   3   4    1.81    0.10 
 -17   3   4   14.92    0.28 
 -15   3   4   20.11    0.35 
 -13   3   4   17.48    0.30 
 -11   3   4    8.57    0.18 
  -9   3   4    6.52    0.11 
  -7   3   4   20.69    0.32 
  -5   3   4   27.68    0.41 
  -3   3   4   26.79    0.40 
  -1   3   4   22.57    0.36 
   1   3   4   13.39    0.24 
   3   3   4   14.15    0.25 
   5   3   4   22.38    0.37 
   7   3   4    0.80    0.07 
   9   3   4    0.89    0.07 
  11   3   4   16.28    0.46 
  13   3   4    1.79    0.16 
  15   3   4    5.34    0.26 
  17   3   4    1.96    0.19 
  19   3   4    7.87    0.33 
  21   3   4    1.47    0.18 
 -26   4   4    0.91    0.09 
 -24   4   4    0.24    0.06 
 -22   4   4    2.74    0.13 
 -20   4   4    1.57    0.10 
 -18   4   4   10.26    0.23 
 -16   4   4    6.55    0.17 
 -14   4   4   16.77    0.47 
 -12   4   4   37.94    0.85 
 -10   4   4   14.33    0.41 
  -8   4   4    5.04    0.12 
  -6   4   4    2.24    0.08 
  -4   4   4    3.53    0.10 
  -2   4   4   11.51    0.22 
   0   4   4    7.29    0.17 
   2   4   4    8.39    0.18 
   4   4   4    5.39    0.14 
   6   4   4    8.02    0.18 
   8   4   4    7.67    0.29 
  10   4   4   15.57    0.45 
  12   4   4    0.03    0.05 
  14   4   4    1.77    0.17 
  16   4   4    3.13    0.21 
  18   4   4    1.24    0.16 
  20   4   4    5.10    0.28 
 -25   5   4    2.82    0.24 
 -23   5   4    1.45    0.17 
 -21   5   4    2.88    0.23 
 -19   5   4    0.01    0.06 
 -17   5   4    5.87    0.27 
 -15   5   4    2.95    0.19 
 -13   5   4    6.26    0.27 
 -11   5   4   12.98    0.40 
  -9   5   4    0.10    0.06 
  -7   5   4    3.92    0.19 
  -5   5   4    4.11    0.12 
  -3   5   4   18.50    0.32 
  -1   5   4    4.67    0.14 
   1   5   4   23.65    0.39 
   3   5   4   10.11    0.22 
   5   5   4   19.20    0.51 
   7   5   4    5.00    0.23 
   9   5   4   13.42    0.43 
  11   5   4    9.63    0.36 
  13   5   4    9.55    0.37 
  15   5   4    1.20    0.16 
  17   5   4    0.84    0.14 
  19   5   4    0.43    0.12 
 -22   6   4    0.57    0.12 
 -20   6   4    3.53    0.24 
 -18   6   4    1.91    0.19 
 -16   6   4    3.07    0.20 
 -14   6   4    1.01    0.14 
 -12   6   4    2.74    0.18 
 -10   6   4   10.11    0.35 
  -8   6   4    1.03    0.13 
  -6   6   4    1.13    0.12 
  -4   6   4   33.66    0.53 
  -2   6   4   15.02    0.29 
   0   6   4    1.43    0.09 
   2   6   4    4.19    0.20 
   4   6   4    3.58    0.19 
   6   6   4    8.71    0.32 
   8   6   4    0.17    0.07 
  10   6   4    0.40    0.10 
  12   6   4    3.69    0.23 
  14   6   4    1.20    0.16 
  16   6   4    0.11    0.09 
 -19   7   4    1.32    0.18 
 -17   7   4    2.52    0.23 
 -15   7   4   -0.06    0.06 
 -13   7   4    1.11    0.15 
 -11   7   4    1.91    0.19 
  -9   7   4    1.10    0.14 
  -7   7   4    1.32    0.14 
  -5   7   4    0.26    0.08 
  -3   7   4    2.64    0.17 
  -1   7   4   25.83    0.64 
   1   7   4    6.24    0.26 
   3   7   4    6.27    0.27 
   5   7   4   10.92    0.38 
   7   7   4    0.64    0.11 
   9   7   4    1.75    0.18 
  11   7   4    0.13    0.08 
  13   7   4    0.38    0.11 
 -14   8   4    4.76    0.28 
 -12   8   4    3.81    0.24 
 -10   8   4    0.81    0.14 
  -8   8   4    3.06    0.23 
  -6   8   4    0.87    0.13 
   2   8   4    0.76    0.12 
   4   8   4    3.80    0.23 
   6   8   4    0.33    0.10 
   8   8   4    4.02    0.24 
 -12  -8   5    0.23    0.11 
 -10  -8   5    2.82    0.24 
  -8  -8   5    1.23    0.17 
  -6  -8   5    3.04    0.24 
  -4  -8   5    0.86    0.14 
  -2  -8   5   -0.04    0.08 
   0  -8   5    1.50    0.17 
   2  -8   5    3.13    0.23 
   4  -8   5    4.98    0.27 
 -17  -7   5   10.52    0.28 
 -15  -7   5    6.75    0.21 
 -13  -7   5    0.24    0.06 
 -11  -7   5    1.54    0.11 
  -9  -7   5    0.04    0.08 
  -7  -7   5    0.24    0.09 
  -5  -7   5    0.03    0.08 
  -3  -7   5    0.45    0.10 
  -1  -7   5    2.19    0.18 
   1  -7   5   16.24    0.48 
   3  -7   5    2.66    0.20 
   5  -7   5    1.09    0.14 
   7  -7   5    0.71    0.11 
   9  -7   5    2.40    0.20 
 -22  -6   5    0.19    0.06 
 -20  -6   5    1.79    0.13 
 -18  -6   5    0.24    0.06 
 -16  -6   5    3.08    0.15 
 -14  -6   5    1.89    0.12 
 -12  -6   5    6.80    0.19 
 -10  -6   5    8.88    0.22 
  -8  -6   5    4.30    0.15 
  -6  -6   5   12.62    0.38 
  -4  -6   5    6.83    0.28 
  -2  -6   5    5.35    0.16 
   0  -6   5    5.83    0.25 
   2  -6   5   28.44    0.67 
   4  -6   5    4.93    0.22 
   6  -6   5   10.65    0.35 
   8  -6   5    0.46    0.09 
  10  -6   5    5.18    0.24 
  12  -6   5    3.75    0.21 
  14  -6   5    0.14    0.07 
 -25  -5   5    2.32    0.14 
 -23  -5   5    0.08    0.05 
 -21  -5   5    4.29    0.16 
 -19  -5   5    2.92    0.14 
 -17  -5   5    1.77    0.11 
 -15  -5   5    5.86    0.17 
 -13  -5   5   24.54    0.42 
 -11  -5   5   18.98    0.34 
  -9  -5   5   28.45    0.46 
  -7  -5   5   18.26    0.32 
  -5  -5   5    6.37    0.13 
  -3  -5   5    6.02    0.16 
  -1  -5   5    4.78    0.14 
   1  -5   5    6.02    0.23 
   3  -5   5    9.22    0.30 
   5  -5   5    3.24    0.16 
   7  -5   5    4.68    0.20 
   9  -5   5    3.96    0.19 
  11  -5   5    4.78    0.21 
  13  -5   5    4.72    0.22 
  15  -5   5    4.53    0.22 
  17  -5   5    2.77    0.21 
 -26  -4   5    1.63    0.12 
 -24  -4   5    0.38    0.07 
 -22  -4   5    1.55    0.11 
 -20  -4   5    1.01    0.09 
 -18  -4   5    1.70    0.11 
 -16  -4   5    5.45    0.16 
 -14  -4   5   56.21    0.81 
 -12  -4   5    1.30    0.09 
 -10  -4   5    4.95    0.14 
  -8  -4   5   26.75    0.34 
  -6  -4   5    1.92    0.07 
  -4  -4   5    9.58    0.16 
  -2  -4   5   15.31    0.28 
   0  -4   5    6.16    0.16 
   2  -4   5   15.44    0.29 
   4  -4   5   10.26    0.29 
   6  -4   5    3.90    0.17 
   8  -4   5   17.69    0.44 
  10  -4   5   18.00    0.45 
  12  -4   5    0.32    0.07 
  14  -4   5    1.11    0.12 
  16  -4   5    5.36    0.23 
  18  -4   5    0.56    0.08 
 -27  -3   5    1.29    0.11 
 -25  -3   5    1.09    0.10 
 -23  -3   5    4.54    0.16 
 -21  -3   5    0.65    0.07 
 -19  -3   5    1.03    0.08 
 -17  -3   5   37.77    0.57 
 -15  -3   5   61.13    0.85 
 -13  -3   5    3.81    0.12 
 -11  -3   5   36.71    0.43 
  -9  -3   5   10.66    0.16 
  -7  -3   5    1.15    0.05 
  -5  -3   5   13.99    0.19 
  -3  -3   5    8.20    0.13 
  -1  -3   5   22.21    0.35 
   1  -3   5   18.75    0.31 
   3  -3   5    7.06    0.16 
   5  -3   5   14.94    0.27 
   7  -3   5    4.49    0.13 
   9  -3   5    0.53    0.06 
  11  -3   5    1.80    0.09 
  13  -3   5    0.04    0.03 
  15  -3   5    2.20    0.11 
  17  -3   5    0.83    0.13 
  19  -3   5    2.46    0.23 
 -28  -2   5    1.82    0.13 
 -26  -2   5    0.86    0.09 
 -24  -2   5    2.98    0.13 
 -22  -2   5    7.41    0.20 
 -20  -2   5    0.49    0.06 
 -18  -2   5   26.10    0.43 
 -16  -2   5   89.26    1.18 
 -14  -2   5    3.90    0.12 
 -12  -2   5   13.74    0.19 
 -10  -2   5   36.71    0.42 
  -8  -2   5    9.47    0.14 
  -6  -2   5    3.66    0.08 
  -4  -2   5   21.39    0.26 
  -2  -2   5   68.81    0.73 
   0  -2   5   33.18    0.47 
   2  -2   5    3.02    0.09 
   4  -2   5    9.94    0.19 
   6  -2   5   14.06    0.25 
   8  -2   5   11.31    0.22 
  10  -2   5    9.94    0.21 
  12  -2   5    7.07    0.17 
  14  -2   5    0.25    0.08 
  16  -2   5    0.94    0.13 
  18  -2   5    1.39    0.16 
  20  -2   5    1.47    0.18 
 -29  -1   5    3.71    0.16 
 -27  -1   5    2.60    0.14 
 -25  -1   5    1.05    0.09 
 -23  -1   5    1.55    0.10 
 -21  -1   5   26.58    0.44 
 -19  -1   5   31.49    0.49 
 -17  -1   5   42.31    0.61 
 -15  -1   5    2.14    0.07 
 -13  -1   5    2.68    0.07 
 -11  -1   5   43.96    0.49 
  -9  -1   5   72.69    0.77 
  -7  -1   5   16.44    0.21 
  -5  -1   5   11.19    0.15 
  -3  -1   5   14.93    0.24 
  -1  -1   5   17.42    0.27 
   1  -1   5   28.24    0.41 
   3  -1   5   29.47    0.42 
   5  -1   5  130.96    1.66 
   7  -1   5   20.98    0.33 
   9  -1   5    7.42    0.16 
  11  -1   5    2.39    0.16 
  13  -1   5    8.02    0.30 
  15  -1   5    1.30    0.14 
  17  -1   5    3.49    0.21 
  19  -1   5    2.60    0.21 
 -30   0   5    0.52    0.10 
 -28   0   5    1.94    0.13 
 -26   0   5    4.74    0.16 
 -24   0   5    2.30    0.13 
 -22   0   5    0.53    0.06 
 -20   0   5   13.79    0.27 
 -18   0   5    2.60    0.08 
 -16   0   5    0.47    0.04 
 -14   0   5   10.64    0.16 
 -12   0   5   20.90    0.26 
 -10   0   5   11.41    0.20 
  -8   0   5    0.03    0.02 
  -6   0   5    1.24    0.05 
  -4   0   5    3.68    0.09 
  -2   0   5   38.72    0.52 
   0   0   5   14.66    0.22 
   2   0   5   54.92    0.72 
   4   0   5    8.44    0.15 
   6   0   5   14.63    0.24 
   8   0   5   80.78    1.63 
  10   0   5   15.00    0.42 
  12   0   5    5.72    0.24 
  14   0   5    1.58    0.15 
  16   0   5    2.13    0.18 
  18   0   5    7.87    0.32 
  20   0   5    1.71    0.18 
 -29   1   5    3.34    0.21 
 -27   1   5    2.89    0.21 
 -25   1   5    0.88    0.11 
 -23   1   5    1.40    0.13 
 -21   1   5   26.82    0.43 
 -19   1   5   32.08    0.49 
 -17   1   5   41.46    0.60 
 -15   1   5    2.22    0.09 
 -13   1   5    2.77    0.09 
 -11   1   5   43.75    0.60 
  -9   1   5   71.74    0.94 
  -7   1   5   16.53    0.25 
  -5   1   5   11.43    0.18 
  -3   1   5   14.94    0.22 
  -1   1   5   17.50    0.42 
   1   1   5   28.75    0.62 
   3   1   5   28.40    0.65 
   5   1   5  128.32    2.45 
   7   1   5   19.38    0.51 
   9   1   5    8.10    0.27 
  11   1   5    2.14    0.16 
  13   1   5    8.11    0.21 
  15   1   5    1.31    0.10 
  17   1   5    2.63    0.21 
  19   1   5    2.14    0.20 
  21   1   5    1.40    0.16 
 -28   2   5    1.39    0.15 
 -26   2   5    0.73    0.11 
 -24   2   5    2.79    0.12 
 -22   2   5    6.97    0.19 
 -20   2   5    0.60    0.06 
 -18   2   5   26.06    0.42 
 -16   2   5   90.00    1.18 
 -14   2   5    3.95    0.12 
 -12   2   5   13.47    0.24 
 -10   2   5   36.25    0.51 
  -8   2   5    9.24    0.17 
  -6   2   5    3.71    0.09 
  -4   2   5   21.80    0.31 
  -2   2   5   67.45    1.33 
   0   2   5   33.39    0.71 
   2   2   5    2.99    0.15 
   4   2   5    9.64    0.29 
   6   2   5   14.16    0.38 
   8   2   5   11.49    0.24 
  10   2   5    9.73    0.23 
  12   2   5    7.07    0.19 
  14   2   5    0.22    0.08 
  16   2   5    0.63    0.12 
  18   2   5    1.29    0.16 
  20   2   5    1.34    0.16 
 -27   3   5    1.01    0.10 
 -25   3   5    1.18    0.10 
 -23   3   5    4.61    0.16 
 -21   3   5    0.77    0.07 
 -19   3   5    0.94    0.07 
 -17   3   5   37.56    0.57 
 -15   3   5   62.15    0.86 
 -13   3   5    3.86    0.12 
 -11   3   5   36.07    0.53 
  -9   3   5   10.50    0.15 
  -7   3   5    1.06    0.06 
  -5   3   5   13.90    0.25 
  -3   3   5    7.98    0.17 
  -1   3   5   22.37    0.36 
   1   3   5   18.56    0.32 
   3   3   5    7.61    0.18 
   5   3   5   14.82    0.29 
   7   3   5    4.32    0.14 
   9   3   5    0.56    0.07 
  11   3   5    1.62    0.16 
  13   3   5    0.01    0.06 
  15   3   5    2.45    0.21 
  17   3   5    1.09    0.15 
  19   3   5    2.40    0.23 
 -26   4   5    1.70    0.12 
 -24   4   5    0.27    0.06 
 -22   4   5    1.61    0.11 
 -20   4   5    1.22    0.09 
 -18   4   5    1.58    0.10 
 -16   4   5    5.30    0.15 
 -14   4   5   56.56    0.80 
 -12   4   5    1.35    0.13 
 -10   4   5    4.93    0.22 
  -8   4   5   26.97    0.64 
  -6   4   5    1.86    0.08 
  -4   4   5    9.55    0.20 
  -2   4   5   15.21    0.28 
   0   4   5    6.39    0.16 
   2   4   5   15.43    0.29 
   4   4   5   10.06    0.22 
   6   4   5    3.86    0.13 
   8   4   5   18.25    0.51 
  10   4   5   18.70    0.52 
  12   4   5    0.35    0.09 
  14   4   5    1.23    0.16 
  16   4   5    5.80    0.29 
  18   4   5    0.36    0.11 
 -25   5   5    2.66    0.23 
 -23   5   5    0.05    0.08 
 -21   5   5    3.98    0.24 
 -19   5   5    2.74    0.22 
 -17   5   5    1.46    0.16 
 -15   5   5    5.99    0.27 
 -13   5   5   23.15    0.62 
 -11   5   5   18.18    0.51 
  -9   5   5   27.65    0.68 
  -7   5   5   18.47    0.49 
  -5   5   5    6.17    0.16 
  -3   5   5    6.14    0.16 
  -1   5   5    4.64    0.14 
   1   5   5    5.94    0.16 
   3   5   5    9.86    0.22 
   5   5   5    3.03    0.18 
   7   5   5    4.58    0.23 
   9   5   5    4.19    0.23 
  11   5   5    4.49    0.25 
  13   5   5    4.36    0.25 
  15   5   5    4.74    0.27 
  17   5   5    2.62    0.24 
 -22   6   5    0.13    0.09 
 -20   6   5    1.82    0.20 
 -18   6   5    0.05    0.07 
 -16   6   5    3.08    0.21 
 -14   6   5    2.12    0.19 
 -12   6   5    6.28    0.28 
 -10   6   5    9.24    0.34 
  -8   6   5    3.99    0.21 
  -6   6   5   12.45    0.39 
  -4   6   5    7.76    0.29 
  -2   6   5    5.44    0.16 
   0   6   5    6.23    0.17 
   2   6   5   28.87    0.69 
   4   6   5    4.48    0.23 
   6   6   5   10.43    0.37 
   8   6   5    0.39    0.09 
  10   6   5    5.35    0.27 
  12   6   5    4.09    0.25 
  14   6   5    0.06    0.08 
 -17   7   5   10.78    0.42 
 -15   7   5    6.63    0.32 
 -13   7   5    0.27    0.08 
 -11   7   5    1.48    0.17 
  -9   7   5    0.39    0.10 
  -7   7   5    0.13    0.07 
  -5   7   5    0.29    0.08 
  -3   7   5    0.48    0.10 
  -1   7   5    2.20    0.17 
   1   7   5   16.63    0.48 
   3   7   5    2.66    0.21 
   5   7   5    1.58    0.17 
   7   7   5    0.80    0.13 
   9   7   5    2.55    0.22 
 -12   8   5    0.45    0.11 
 -10   8   5    2.65    0.23 
  -8   8   5    1.14    0.15 
  -6   8   5    2.67    0.23 
   2   8   5    3.31    0.21 
   4   8   5    5.01    0.27 
  -8  -8   6    0.15    0.10 
  -6  -8   6    1.44    0.18 
  -4  -8   6    0.85    0.15 
  -2  -8   6   -0.14    0.07 
   0  -8   6    1.40    0.18 
 -17  -7   6    0.34    0.11 
 -15  -7   6    1.50    0.17 
 -13  -7   6    2.43    0.21 
 -11  -7   6    0.24    0.09 
  -9  -7   6    2.19    0.20 
  -7  -7   6   -0.01    0.07 
  -5  -7   6    2.15    0.19 
  -3  -7   6    1.74    0.18 
  -1  -7   6    1.31    0.16 
   1  -7   6    7.15    0.21 
   3  -7   6    2.40    0.14 
   5  -7   6    4.43    0.17 
   7  -7   6    1.40    0.12 
 -20  -6   6    0.54    0.08 
 -18  -6   6    2.80    0.15 
 -16  -6   6    6.35    0.28 
 -14  -6   6    0.08    0.08 
 -12  -6   6    4.27    0.23 
 -10  -6   6    4.70    0.24 
  -8  -6   6    0.04    0.07 
  -6  -6   6    3.21    0.20 
  -4  -6   6    8.33    0.31 
  -2  -6   6   10.34    0.24 
   0  -6   6   13.29    0.29 
   2  -6   6    7.54    0.21 
   4  -6   6    0.60    0.07 
   6  -6   6    0.72    0.08 
   8  -6   6    0.91    0.09 
  10  -6   6    0.59    0.08 
  12  -6   6    0.39    0.07 
 -23  -5   6    1.52    0.12 
 -21  -5   6    5.23    0.18 
 -19  -5   6    1.63    0.11 
 -17  -5   6    1.27    0.10 
 -15  -5   6    0.74    0.08 
 -13  -5   6    0.20    0.05 
 -11  -5   6    3.26    0.19 
  -9  -5   6    4.13    0.21 
  -7  -5   6   19.00    0.49 
  -5  -5   6   10.05    0.22 
  -3  -5   6    6.92    0.18 
  -1  -5   6    1.31    0.09 
   1  -5   6    0.01    0.03 
   3  -5   6    4.06    0.14 
   5  -5   6    2.98    0.12 
   7  -5   6    9.91    0.24 
   9  -5   6    8.19    0.22 
  11  -5   6   12.54    0.30 
  13  -5   6    0.61    0.08 
  15  -5   6    7.23    0.32 
 -26  -4   6    5.65    0.20 
 -24  -4   6   -0.01    0.04 
 -22  -4   6    1.58    0.11 
 -20  -4   6    1.31    0.10 
 -18  -4   6    0.30    0.06 
 -16  -4   6    7.42    0.19 
 -14  -4   6   22.04    0.38 
 -12  -4   6    2.76    0.11 
 -10  -4   6   17.83    0.46 
  -8  -4   6   13.05    0.25 
  -6  -4   6    6.56    0.17 
  -4  -4   6   12.61    0.25 
  -2  -4   6    1.83    0.10 
   0  -4   6    9.60    0.21 
   2  -4   6    0.14    0.04 
   4  -4   6    0.48    0.06 
   6  -4   6    3.12    0.12 
   8  -4   6    0.50    0.06 
  10  -4   6    5.41    0.17 
  12  -4   6    1.69    0.11 
  14  -4   6    2.31    0.22 
  16  -4   6    2.02    0.21 
 -27  -3   6    2.06    0.14 
 -25  -3   6    0.10    0.05 
 -23  -3   6    1.35    0.10 
 -21  -3   6    3.18    0.13 
 -19  -3   6    4.58    0.15 
 -17  -3   6    8.28    0.20 
 -15  -3   6    2.76    0.11 
 -13  -3   6   18.53    0.32 
 -11  -3   6   30.28    0.37 
  -9  -3   6    6.78    0.13 
  -7  -3   6    6.69    0.16 
  -5  -3   6    5.34    0.14 
  -3  -3   6   26.05    0.41 
  -1  -3   6    1.00    0.07 
   1  -3   6   12.27    0.24 
   3  -3   6    0.79    0.07 
   5  -3   6    9.09    0.20 
   7  -3   6    5.85    0.16 
   9  -3   6    1.30    0.09 
  11  -3   6    0.36    0.09 
  13  -3   6    0.27    0.09 
  15  -3   6    1.58    0.18 
  17  -3   6    0.28    0.10 
 -28  -2   6    0.35    0.07 
 -26  -2   6    0.60    0.08 
 -24  -2   6    0.95    0.09 
 -22  -2   6    1.77    0.11 
 -20  -2   6   14.26    0.28 
 -18  -2   6   24.75    0.41 
 -16  -2   6   18.88    0.33 
 -14  -2   6    1.40    0.06 
 -12  -2   6    0.89    0.05 
 -10  -2   6   11.72    0.17 
  -8  -2   6    3.98    0.09 
  -6  -2   6    6.11    0.14 
  -4  -2   6   25.60    0.39 
  -2  -2   6   14.46    0.25 
   0  -2   6   13.12    0.24 
   2  -2   6    9.19    0.24 
   4  -2   6    0.88    0.06 
   6  -2   6    1.40    0.07 
   8  -2   6    7.44    0.29 
  10  -2   6    1.32    0.14 
  12  -2   6    1.60    0.16 
  14  -2   6    0.52    0.10 
  16  -2   6    1.25    0.15 
  18  -2   6    1.99    0.20 
 -29  -1   6    7.11    0.22 
 -27  -1   6    3.63    0.15 
 -25  -1   6    1.15    0.10 
 -23  -1   6    4.99    0.16 
 -21  -1   6    3.18    0.12 
 -19  -1   6    4.49    0.14 
 -17  -1   6    0.74    0.05 
 -15  -1   6   15.05    0.21 
 -13  -1   6   17.67    0.24 
 -11  -1   6    0.05    0.02 
  -9  -1   6   17.73    0.23 
  -7  -1   6   27.86    0.32 
  -5  -1   6   20.60    0.32 
  -3  -1   6    4.18    0.11 
  -1  -1   6    6.62    0.14 
   1  -1   6   29.28    0.55 
   3  -1   6    3.24    0.09 
   5  -1   6   27.42    0.65 
   7  -1   6   17.58    0.48 
   9  -1   6   37.12    0.87 
  11  -1   6   14.50    0.45 
  13  -1   6    3.75    0.21 
  15  -1   6    3.17    0.21 
  17  -1   6    0.28    0.08 
  19  -1   6    2.60    0.23 
 -28   0   6    0.53    0.10 
 -26   0   6    3.88    0.21 
 -24   0   6   15.04    0.31 
 -22   0   6    4.79    0.15 
 -20   0   6    7.77    0.15 
 -18   0   6   11.70    0.19 
 -16   0   6    2.10    0.07 
 -14   0   6    0.54    0.05 
 -12   0   6   49.37    0.68 
 -10   0   6    5.77    0.13 
  -8   0   6   46.26    0.63 
  -6   0   6   52.51    0.70 
  -4   0   6   12.93    0.21 
  -2   0   6    7.79    0.14 
   0   0   6    2.04    0.15 
   2   0   6    5.88    0.23 
   4   0   6    8.47    0.28 
   6   0   6   42.53    0.94 
   8   0   6    0.82    0.11 
  10   0   6    0.27    0.07 
  12   0   6    3.33    0.19 
  14   0   6    0.01    0.06 
  16   0   6   -0.02    0.05 
  18   0   6    2.39    0.21 
  20   0   6    0.13    0.08 
 -29   1   6    6.82    0.30 
 -27   1   6    3.28    0.20 
 -25   1   6    1.19    0.13 
 -23   1   6    4.91    0.22 
 -21   1   6    3.67    0.13 
 -19   1   6    4.54    0.14 
 -17   1   6    0.87    0.07 
 -15   1   6   15.14    0.27 
 -13   1   6   18.05    0.30 
 -11   1   6    0.04    0.03 
  -9   1   6   17.41    0.28 
  -7   1   6   27.84    0.40 
  -5   1   6   20.90    0.31 
  -3   1   6    4.50    0.19 
  -1   1   6    6.35    0.23 
   1   1   6   28.28    0.65 
   3   1   6    3.16    0.17 
   5   1   6   26.32    0.64 
   7   1   6   17.17    0.47 
   9   1   6   37.28    0.85 
  11   1   6   14.43    0.44 
  13   1   6    3.58    0.20 
  15   1   6    3.04    0.16 
  17   1   6    0.20    0.08 
  19   1   6    2.33    0.22 
 -28   2   6    0.39    0.09 
 -26   2   6    0.80    0.11 
 -24   2   6    0.79    0.07 
 -22   2   6    1.50    0.10 
 -20   2   6   14.62    0.28 
 -18   2   6   23.97    0.40 
 -16   2   6   19.00    0.33 
 -14   2   6    1.52    0.08 
 -12   2   6    0.86    0.06 
 -10   2   6   11.56    0.21 
  -8   2   6    3.98    0.12 
  -4   2   6   24.92    0.59 
  -2   2   6   14.69    0.39 
   0   2   6   12.69    0.37 
   2   2   6    9.63    0.31 
   4   2   6    0.74    0.11 
   6   2   6    1.46    0.14 
   8   2   6    7.56    0.20 
  10   2   6    1.12    0.09 
  12   2   6    1.64    0.11 
  14   2   6    0.27    0.09 
  16   2   6    1.49    0.17 
  18   2   6    1.76    0.19 
 -27   3   6    2.01    0.13 
 -25   3   6    0.10    0.05 
 -23   3   6    1.62    0.11 
 -21   3   6    2.83    0.12 
 -19   3   6    4.42    0.15 
 -17   3   6    7.63    0.19 
 -15   3   6    2.70    0.11 
 -13   3   6   18.42    0.32 
 -11   3   6   29.48    0.45 
  -9   3   6    6.58    0.25 
  -7   3   6    6.98    0.16 
  -5   3   6    5.27    0.14 
  -3   3   6   26.69    0.42 
  -1   3   6    1.20    0.08 
   1   3   6   12.29    0.25 
   3   3   6    0.84    0.08 
   5   3   6    9.31    0.22 
   7   3   6    5.92    0.17 
   9   3   6    1.41    0.10 
  11   3   6    0.62    0.11 
  13   3   6    0.09    0.07 
  15   3   6    1.73    0.18 
  17   3   6    0.42    0.11 
 -26   4   6    6.53    0.21 
 -24   4   6   -0.07    0.04 
 -22   4   6    1.58    0.11 
 -20   4   6    1.47    0.10 
 -18   4   6    0.34    0.05 
 -16   4   6    7.59    0.19 
 -14   4   6   21.69    0.37 
 -12   4   6    2.91    0.18 
 -10   4   6   17.35    0.49 
  -8   4   6   12.75    0.39 
  -6   4   6    6.84    0.17 
  -4   4   6   12.60    0.25 
  -2   4   6    1.78    0.10 
   0   4   6    9.73    0.22 
   2   4   6    0.20    0.05 
   4   4   6    0.42    0.06 
   6   4   6    3.06    0.12 
   8   4   6    0.56    0.11 
  10   4   6    5.76    0.27 
  12   4   6    1.73    0.18 
  14   4   6    2.27    0.21 
  16   4   6    1.67    0.20 
 -23   5   6    1.60    0.18 
 -21   5   6    5.33    0.28 
 -19   5   6    1.19    0.15 
 -17   5   6    1.36    0.16 
 -15   5   6    0.67    0.11 
 -13   5   6    0.33    0.09 
 -11   5   6    3.33    0.20 
  -9   5   6    4.07    0.22 
  -7   5   6   20.07    0.53 
  -5   5   6   10.19    0.23 
  -3   5   6    6.95    0.18 
  -1   5   6    1.22    0.09 
   1   5   6    0.02    0.04 
   3   5   6    3.95    0.14 
   5   5   6    3.18    0.19 
   7   5   6    9.91    0.37 
   9   5   6    8.53    0.35 
  11   5   6   12.60    0.45 
  13   5   6    0.68    0.13 
 -20   6   6    0.30    0.10 
 -18   6   6    2.58    0.23 
 -16   6   6    6.21    0.30 
 -14   6   6    0.18    0.08 
 -12   6   6    3.73    0.22 
 -10   6   6    4.58    0.24 
  -8   6   6    0.04    0.06 
  -6   6   6    3.26    0.20 
  -4   6   6    8.08    0.31 
  -2   6   6   10.46    0.24 
   0   6   6   13.54    0.29 
   2   6   6    7.46    0.30 
   4   6   6    0.82    0.12 
   6   6   6    0.77    0.13 
   8   6   6    0.58    0.12 
  10   6   6    0.67    0.12 
  12   6   6    0.40    0.12 
 -17   7   6    0.16    0.09 
 -15   7   6    1.46    0.18 
 -13   7   6    2.36    0.21 
 -11   7   6    0.44    0.11 
  -9   7   6    2.02    0.19 
  -7   7   6    0.01    0.06 
  -5   7   6    2.16    0.19 
  -3   7   6    1.65    0.16 
   1   7   6    6.93    0.29 
   3   7   6    2.06    0.20 
   5   7   6    4.33    0.25 
   7   7   6    1.33    0.17 
  -8   8   6    0.16    0.09 
  -6   8   6    1.50    0.18 
 -15  -7   7    1.60    0.18 
 -13  -7   7    3.50    0.26 
 -11  -7   7    0.95    0.15 
  -9  -7   7    1.53    0.17 
  -7  -7   7    1.27    0.16 
  -5  -7   7    1.41    0.17 
  -3  -7   7    0.91    0.14 
  -1  -7   7    0.10    0.09 
   1  -7   7    5.35    0.19 
   3  -7   7    0.44    0.08 
 -20  -6   7   -0.02    0.08 
 -18  -6   7    3.40    0.24 
 -16  -6   7    1.33    0.15 
 -14  -6   7    1.25    0.15 
 -12  -6   7    1.11    0.15 
 -10  -6   7   12.11    0.41 
  -8  -6   7    0.60    0.12 
  -6  -6   7    1.52    0.16 
  -4  -6   7    2.66    0.20 
  -2  -6   7    3.45    0.14 
   0  -6   7    2.29    0.13 
   2  -6   7    3.73    0.15 
   4  -6   7    0.52    0.08 
   6  -6   7   10.78    0.28 
   8  -6   7    0.31    0.07 
 -23  -5   7    5.91    0.29 
 -21  -5   7    0.16    0.08 
 -19  -5   7    3.43    0.24 
 -17  -5   7    1.65    0.16 
 -15  -5   7    0.28    0.09 
 -13  -5   7    2.15    0.18 
 -11  -5   7    4.82    0.24 
  -9  -5   7   17.20    0.47 
  -7  -5   7    9.69    0.33 
  -5  -5   7    4.80    0.15 
  -3  -5   7    6.43    0.18 
  -1  -5   7   20.85    0.38 
   1  -5   7    1.52    0.10 
   3  -5   7    0.58    0.07 
   5  -5   7    7.93    0.22 
   7  -5   7    0.96    0.09 
   9  -5   7    1.88    0.13 
  11  -5   7    1.54    0.19 
 -24  -4   7    0.94    0.10 
 -22  -4   7    0.63    0.08 
 -20  -4   7    5.65    0.18 
 -18  -4   7    0.59    0.10 
 -16  -4   7    3.05    0.19 
 -14  -4   7   12.89    0.38 
 -12  -4   7    1.73    0.15 
 -10  -4   7   40.98    0.86 
  -8  -4   7   10.29    0.23 
  -6  -4   7    0.13    0.04 
  -4  -4   7    2.58    0.11 
  -2  -4   7    2.75    0.12 
   0  -4   7    9.59    0.22 
   2  -4   7    0.32    0.05 
   4  -4   7    2.60    0.12 
   6  -4   7    2.14    0.12 
   8  -4   7    3.38    0.22 
  10  -4   7    6.07    0.30 
  12  -4   7    0.25    0.10 
  14  -4   7    3.79    0.29 
 -27  -3   7   11.27    0.29 
 -25  -3   7    3.49    0.15 
 -23  -3   7    5.89    0.19 
 -21  -3   7    1.85    0.11 
 -19  -3   7    3.19    0.13 
 -17  -3   7    2.09    0.10 
 -15  -3   7   40.73    0.86 
 -13  -3   7    2.26    0.16 
 -11  -3   7   30.21    0.46 
  -9  -3   7   16.98    0.31 
  -7  -3   7    2.33    0.11 
  -5  -3   7    9.53    0.21 
  -3  -3   7    3.50    0.12 
  -1  -3   7    2.61    0.11 
   1  -3   7    9.35    0.21 
   3  -3   7    0.40    0.05 
   5  -3   7    1.37    0.09 
   7  -3   7   11.88    0.41 
   9  -3   7    0.38    0.10 
  11  -3   7    1.82    0.18 
  13  -3   7    2.49    0.22 
  15  -3   7    2.84    0.25 
 -28  -2   7    0.64    0.08 
 -26  -2   7    0.43    0.07 
 -24  -2   7    4.23    0.15 
 -22  -2   7    0.19    0.05 
 -20  -2   7    9.44    0.22 
 -18  -2   7   12.76    0.26 
 -16  -2   7   16.77    0.30 
 -14  -2   7   43.78    0.51 
 -12  -2   7   24.73    0.40 
 -10  -2   7   13.66    0.26 
  -8  -2   7   13.38    0.25 
  -6  -2   7    2.39    0.10 
  -4  -2   7    0.76    0.06 
  -2  -2   7    1.32    0.08 
   0  -2   7   23.61    0.38 
   2  -2   7    0.84    0.11 
   4  -2   7   25.29    0.64 
   6  -2   7   28.36    0.72 
   8  -2   7    6.98    0.30 
  10  -2   7    4.00    0.23 
  12  -2   7    3.18    0.24 
  14  -2   7    0.93    0.14 
  16  -2   7    1.06    0.16 
 -29  -1   7    3.64    0.26 
 -27  -1   7    0.56    0.07 
 -25  -1   7    0.73    0.08 
 -23  -1   7    1.35    0.10 
 -21  -1   7    7.76    0.19 
 -19  -1   7    1.60    0.09 
 -17  -1   7   27.00    0.35 
 -15  -1   7    3.92    0.10 
 -13  -1   7   30.94    0.38 
 -11  -1   7    4.56    0.13 
  -9  -1   7   40.34    0.58 
  -7  -1   7    5.56    0.14 
  -5  -1   7    4.45    0.12 
  -3  -1   7    4.55    0.12 
  -1  -1   7    5.45    0.23 
   1  -1   7   21.41    0.54 
   3  -1   7    7.16    0.28 
   5  -1   7   22.37    0.59 
   7  -1   7   22.79    0.61 
   9  -1   7   12.88    0.43 
  11  -1   7    3.41    0.21 
  13  -1   7    0.01    0.06 
  15  -1   7    2.41    0.22 
  17  -1   7    4.25    0.26 
 -28   0   7    0.47    0.10 
 -26   0   7    0.41    0.09 
 -24   0   7    1.32    0.14 
 -22   0   7    6.46    0.25 
 -20   0   7    0.88    0.07 
 -18   0   7   34.94    0.52 
 -16   0   7    3.40    0.11 
 -14   0   7   10.90    0.21 
 -12   0   7    0.16    0.04 
 -10   0   7    2.29    0.09 
  -8   0   7   20.70    0.32 
  -6   0   7    8.46    0.17 
  -4   0   7   14.76    0.41 
  -2   0   7   -0.02    0.06 
   0   0   7    4.08    0.20 
   2   0   7    3.08    0.18 
   4   0   7   11.99    0.38 
   6   0   7   23.65    0.61 
   8   0   7   22.60    0.59 
  10   0   7    4.92    0.25 
  12   0   7    0.26    0.09 
  14   0   7    0.30    0.09 
  16   0   7    3.40    0.26 
  18   0   7    0.05    0.07 
 -29   1   7    3.52    0.22 
 -27   1   7    0.52    0.10 
 -25   1   7    0.68    0.11 
 -23   1   7    1.37    0.13 
 -21   1   7    7.46    0.19 
 -19   1   7    1.60    0.09 
 -17   1   7   26.87    0.43 
 -15   1   7    3.91    0.12 
 -13   1   7   30.35    0.46 
 -11   1   7    4.76    0.12 
  -9   1   7   40.21    0.56 
  -7   1   7    5.41    0.22 
  -5   1   7    4.61    0.21 
  -3   1   7    4.50    0.21 
  -1   1   7    5.09    0.23 
   1   1   7   21.41    0.54 
   3   1   7    6.79    0.27 
   5   1   7   23.00    0.59 
   7   1   7   23.98    0.61 
   9   1   7   13.30    0.42 
  11   1   7    3.54    0.21 
  13   1   7   -0.03    0.06 
  15   1   7    2.56    0.22 
  17   1   7    3.61    0.28 
 -28   2   7    0.73    0.12 
 -26   2   7    0.32    0.08 
 -24   2   7    4.07    0.15 
 -22   2   7    0.17    0.05 
 -20   2   7    9.85    0.22 
 -18   2   7   12.67    0.26 
 -16   2   7   16.46    0.30 
 -14   2   7   44.45    0.63 
 -12   2   7   24.29    0.38 
 -10   2   7   13.68    0.39 
  -8   2   7   13.78    0.39 
  -6   2   7    2.45    0.16 
  -4   2   7    0.70    0.10 
  -2   2   7    1.28    0.13 
   0   2   7   23.75    0.59 
   2   2   7    0.66    0.11 
   4   2   7   24.94    0.63 
   6   2   7   29.43    0.70 
   8   2   7    7.06    0.29 
  10   2   7    4.10    0.16 
  12   2   7    2.88    0.16 
  14   2   7    1.09    0.16 
  16   2   7    0.97    0.16 
 -27   3   7   11.68    0.28 
 -25   3   7    3.19    0.14 
 -23   3   7    5.83    0.18 
 -21   3   7    1.70    0.11 
 -19   3   7    3.43    0.13 
 -17   3   7    2.08    0.10 
 -15   3   7   41.56    0.61 
 -13   3   7    2.08    0.17 
 -11   3   7   29.01    0.70 
  -9   3   7   17.96    0.48 
  -7   3   7    2.18    0.10 
  -5   3   7   10.61    0.22 
  -3   3   7    3.55    0.13 
  -1   3   7    2.41    0.11 
   1   3   7    9.65    0.23 
   3   3   7    0.46    0.06 
   5   3   7    1.40    0.10 
   7   3   7   12.25    0.28 
   9   3   7    0.56    0.08 
  11   3   7    1.72    0.18 
  13   3   7    2.33    0.22 
  15   3   7    2.51    0.23 
 -26   4   7    5.91    0.27 
 -24   4   7    0.72    0.08 
 -22   4   7    0.64    0.08 
 -20   4   7    5.18    0.17 
 -18   4   7    0.41    0.10 
 -16   4   7    3.18    0.20 
 -14   4   7   12.40    0.41 
 -12   4   7    1.41    0.15 
 -10   4   7   40.97    0.93 
  -6   4   7    0.03    0.04 
  -4   4   7    2.76    0.11 
  -2   4   7    2.80    0.12 
   0   4   7    9.70    0.23 
   2   4   7    0.46    0.06 
   4   4   7    2.77    0.12 
   6   4   7    2.36    0.13 
   8   4   7    3.55    0.22 
  10   4   7    6.27    0.30 
  12   4   7    0.32    0.10 
  14   4   7    3.56    0.28 
 -23   5   7    6.21    0.31 
 -21   5   7    0.15    0.08 
 -19   5   7    3.04    0.24 
 -17   5   7    1.47    0.17 
 -15   5   7    0.35    0.09 
 -13   5   7    2.46    0.20 
 -11   5   7    4.47    0.24 
  -9   5   7   15.60    0.49 
  -7   5   7   10.48    0.36 
  -5   5   7    4.63    0.23 
  -3   5   7    6.64    0.18 
  -1   5   7   21.11    0.39 
   1   5   7    1.60    0.11 
   3   5   7    0.60    0.07 
   5   5   7    7.76    0.32 
   7   5   7    0.96    0.14 
   9   5   7    1.95    0.20 
  11   5   7    1.12    0.16 
 -20   6   7    0.05    0.08 
 -18   6   7    2.77    0.24 
 -16   6   7    1.40    0.17 
 -14   6   7    1.03    0.15 
 -12   6   7    1.16    0.16 
 -10   6   7   12.54    0.43 
  -8   6   7    0.32    0.09 
  -6   6   7    1.71    0.17 
  -4   6   7    2.89    0.22 
  -2   6   7    3.64    0.15 
   0   6   7    2.42    0.14 
   2   6   7    4.06    0.22 
   4   6   7    0.52    0.11 
   6   6   7   10.88    0.41 
   8   6   7    0.08    0.08 
 -15   7   7    1.23    0.17 
 -13   7   7    3.19    0.26 
 -11   7   7    0.78    0.13 
  -9   7   7    1.31    0.16 
  -7   7   7    0.99    0.14 
  -5   7   7    2.17    0.20 
  -3   7   7    0.62    0.12 
   1   7   7    4.77    0.26 
   3   7   7    0.21    0.09 
 -11  -7   8    0.90    0.15 
  -9  -7   8    5.29    0.29 
  -7  -7   8    2.40    0.22 
  -5  -7   8    0.78    0.14 
  -3  -7   8    0.41    0.11 
 -18  -6   8    0.11    0.08 
 -16  -6   8    3.66    0.26 
 -14  -6   8    2.18    0.20 
 -12  -6   8    2.32    0.20 
 -10  -6   8    2.34    0.20 
  -8  -6   8    0.05    0.08 
  -6  -6   8    1.36    0.16 
  -4  -6   8    1.39    0.16 
  -2  -6   8    1.60    0.12 
   0  -6   8    1.18    0.10 
   2  -6   8    3.50    0.16 
   4  -6   8    9.80    0.27 
 -21  -5   8    2.44    0.21 
 -19  -5   8    2.00    0.19 
 -17  -5   8    0.14    0.08 
 -15  -5   8    0.49    0.10 
 -13  -5   8    0.34    0.09 
 -11  -5   8    0.34    0.10 
  -9  -5   8    1.16    0.14 
  -7  -5   8    9.49    0.33 
  -5  -5   8    4.48    0.16 
  -3  -5   8    3.15    0.14 
  -1  -5   8    2.05    0.13 
   1  -5   8    2.21    0.13 
   3  -5   8    1.80    0.12 
   5  -5   8    0.79    0.13 
   7  -5   8    0.47    0.11 
   9  -5   8    1.08    0.16 
 -24  -4   8   10.37    0.38 
 -22  -4   8    5.24    0.26 
 -20  -4   8    0.67    0.11 
 -18  -4   8    3.13    0.19 
 -16  -4   8    0.11    0.07 
 -14  -4   8    2.64    0.19 
 -12  -4   8   11.79    0.36 
 -10  -4   8    6.77    0.26 
  -8  -4   8    8.96    0.22 
  -6  -4   8    6.35    0.18 
  -4  -4   8    6.76    0.19 
  -2  -4   8    1.18    0.09 
   0  -4   8    4.62    0.15 
   2  -4   8    3.16    0.13 
   4  -4   8    0.80    0.13 
   6  -4   8    1.76    0.18 
   8  -4   8    2.84    0.23 
  10  -4   8    7.20    0.35 
 -25  -3   8    0.95    0.14 
 -23  -3   8    1.12    0.14 
 -21  -3   8    0.21    0.07 
 -19  -3   8    0.50    0.10 
 -17  -3   8    0.47    0.09 
 -15  -3   8   42.91    0.91 
 -13  -3   8    1.52    0.13 
 -11  -3   8    9.62    0.22 
  -9  -3   8   12.70    0.26 
  -7  -3   8   12.41    0.26 
  -5  -3   8   13.88    0.27 
  -3  -3   8    1.32    0.09 
  -1  -3   8    4.06    0.14 
   1  -3   8   12.12    0.41 
   3  -3   8    4.17    0.23 
   5  -3   8    2.05    0.20 
   7  -3   8    1.42    0.17 
   9  -3   8    3.54    0.23 
  11  -3   8    0.18    0.09 
  13  -3   8    0.09    0.08 
 -26  -2   8    0.84    0.09 
 -24  -2   8    2.34    0.13 
 -22  -2   8    0.62    0.10 
 -20  -2   8    0.60    0.10 
 -18  -2   8    9.58    0.31 
 -16  -2   8    1.60    0.13 
 -14  -2   8   22.33    0.37 
 -12  -2   8    0.07    0.04 
 -10  -2   8   23.20    0.39 
  -8  -2   8    9.65    0.21 
  -6  -2   8    0.39    0.06 
  -4  -2   8    1.42    0.14 
  -2  -2   8    4.50    0.22 
   0  -2   8    1.52    0.15 
   2  -2   8    0.66    0.11 
   4  -2   8    3.42    0.20 
   6  -2   8    3.22    0.21 
   8  -2   8    1.25    0.15 
  10  -2   8    8.46    0.36 
  12  -2   8    2.62    0.24 
  14  -2   8    0.17    0.10 
 -27  -1   8    1.33    0.11 
 -25  -1   8    2.37    0.13 
 -23  -1   8    1.03    0.09 
 -21  -1   8    0.25    0.05 
 -19  -1   8    5.22    0.22 
 -17  -1   8   18.27    0.32 
 -15  -1   8   22.94    0.37 
 -13  -1   8   11.17    0.22 
 -11  -1   8    3.45    0.12 
  -9  -1   8    0.93    0.07 
  -7  -1   8    2.87    0.18 
  -5  -1   8   17.90    0.48 
  -3  -1   8    2.01    0.17 
  -1  -1   8    5.46    0.25 
   1  -1   8    3.37    0.20 
   3  -1   8    3.60    0.20 
   5  -1   8    0.48    0.10 
   7  -1   8    6.47    0.29 
   9  -1   8    0.43    0.10 
  11  -1   8   10.08    0.39 
  13  -1   8    8.01    0.36 
  15  -1   8    0.76    0.14 
 -28   0   8    0.70    0.12 
 -26   0   8    6.37    0.27 
 -24   0   8    0.04    0.05 
 -22   0   8    7.99    0.28 
 -20   0   8   15.97    0.30 
 -18   0   8    3.38    0.12 
 -16   0   8    0.72    0.06 
 -14   0   8    7.28    0.17 
 -12   0   8    1.84    0.09 
 -10   0   8    3.58    0.19 
  -8   0   8   51.06    1.10 
  -6   0   8    1.14    0.14 
  -4   0   8    7.77    0.29 
  -2   0   8   15.33    0.45 
   0   0   8   -0.08    0.06 
   2   0   8    0.80    0.12 
   4   0   8   22.10    0.60 
   6   0   8    0.51    0.10 
   8   0   8    2.46    0.21 
  10   0   8   11.12    0.41 
  12   0   8    0.01    0.08 
  14   0   8    0.38    0.11 
 -27   1   8    1.09    0.13 
 -25   1   8    2.61    0.19 
 -23   1   8    1.25    0.13 
 -21   1   8    0.22    0.05 
 -19   1   8    5.21    0.15 
 -17   1   8   18.14    0.33 
 -15   1   8   21.92    0.37 
 -13   1   8   11.26    0.35 
 -11   1   8    3.23    0.19 
  -9   1   8    0.73    0.11 
  -7   1   8    3.12    0.19 
  -5   1   8   17.14    0.48 
  -3   1   8    1.60    0.16 
  -1   1   8    5.48    0.25 
   1   1   8    3.56    0.21 
   3   1   8    3.19    0.20 
   5   1   8    0.57    0.11 
   7   1   8    6.88    0.30 
   9   1   8    0.66    0.12 
  11   1   8    9.76    0.38 
  13   1   8    7.84    0.34 
  15   1   8    0.65    0.13 
 -26   2   8    0.88    0.12 
 -24   2   8    1.94    0.12 
 -22   2   8    0.60    0.07 
 -20   2   8    0.51    0.06 
 -18   2   8    9.12    0.21 
 -16   2   8    1.57    0.15 
 -14   2   8   21.75    0.57 
 -12   2   8    0.09    0.07 
 -10   2   8   23.06    0.59 
  -8   2   8    9.67    0.33 
  -6   2   8    0.31    0.09 
  -4   2   8    1.21    0.14 
  -2   2   8    4.68    0.23 
   0   2   8    1.72    0.16 
   2   2   8    0.73    0.12 
   4   2   8    2.98    0.19 
   6   2   8    3.25    0.21 
   8   2   8    1.46    0.16 
  10   2   8    8.58    0.25 
  12   2   8    2.54    0.23 
  14   2   8    0.02    0.08 
 -25   3   8    0.96    0.10 
 -23   3   8    0.85    0.08 
 -21   3   8    0.39    0.10 
 -19   3   8    0.58    0.11 
 -17   3   8    0.32    0.09 
 -15   3   8   44.09    1.00 
 -13   3   8    1.31    0.14 
 -11   3   8    9.25    0.33 
  -9   3   8   12.87    0.40 
  -7   3   8   12.78    0.26 
  -5   3   8   14.01    0.28 
  -3   3   8    1.13    0.09 
  -1   3   8    4.23    0.15 
   1   3   8   12.53    0.28 
   3   3   8    4.06    0.16 
   5   3   8    1.88    0.12 
   7   3   8    1.50    0.12 
   9   3   8    3.57    0.23 
  11   3   8    0.32    0.11 
  13   3   8   -0.01    0.07 
 -24   4   8    9.99    0.41 
 -22   4   8    4.83    0.27 
 -20   4   8    0.31    0.10 
 -18   4   8    3.01    0.23 
 -16   4   8    0.20    0.08 
 -14   4   8    2.01    0.19 
 -12   4   8   11.50    0.40 
 -10   4   8    6.77    0.29 
  -8   4   8    8.55    0.33 
  -6   4   8    6.33    0.27 
  -4   4   8    7.16    0.19 
  -2   4   8    1.24    0.10 
   0   4   8    4.32    0.16 
   2   4   8    3.20    0.14 
   4   4   8    0.76    0.08 
   6   4   8    1.85    0.13 
   8   4   8    2.82    0.23 
  10   4   8    7.70    0.35 
 -21   5   8    2.51    0.23 
 -19   5   8    2.23    0.22 
 -17   5   8    0.13    0.08 
 -15   5   8    0.38    0.10 
 -13   5   8    0.38    0.10 
 -11   5   8    0.51    0.11 
  -9   5   8    0.95    0.14 
  -7   5   8    9.10    0.35 
  -5   5   8    4.27    0.24 
  -3   5   8    3.18    0.14 
  -1   5   8    2.17    0.13 
   1   5   8    2.60    0.15 
   3   5   8    1.82    0.12 
   5   5   8    0.79    0.13 
   7   5   8    0.30    0.09 
   9   5   8    1.00    0.15 
 -18   6   8    0.13    0.09 
 -16   6   8    3.39    0.27 
 -14   6   8    2.13    0.21 
 -12   6   8    1.99    0.20 
 -10   6   8    2.11    0.20 
  -8   6   8   -0.02    0.07 
  -6   6   8    1.29    0.16 
  -4   6   8    1.32    0.16 
  -2   6   8    1.48    0.17 
   0   6   8    1.25    0.11 
   2   6   8    3.40    0.22 
   4   6   8   10.30    0.40 
 -11   7   8    0.85    0.15 
  -9   7   8    5.77    0.30 
  -7   7   8    2.18    0.21 
  -5   7   8    0.72    0.13 
 -14  -6   9    1.30    0.17 
 -12  -6   9    0.05    0.08 
 -10  -6   9    0.18    0.10 
  -8  -6   9    2.46    0.21 
  -6  -6   9    3.89    0.24 
  -4  -6   9    2.48    0.21 
  -2  -6   9    3.38    0.16 
   0  -6   9    0.13    0.07 
 -19  -5   9    2.27    0.20 
 -17  -5   9    0.64    0.12 
 -15  -5   9    0.32    0.09 
 -13  -5   9    1.93    0.18 
 -11  -5   9   10.50    0.37 
  -9  -5   9    0.65    0.12 
  -7  -5   9    1.53    0.16 
  -5  -5   9    3.56    0.15 
  -3  -5   9    1.25    0.10 
  -1  -5   9    3.20    0.25 
   1  -5   9    6.40    0.32 
   3  -5   9    4.04    0.26 
   5  -5   9    0.14    0.09 
 -22  -4   9    1.31    0.15 
 -20  -4   9    4.94    0.25 
 -18  -4   9    0.57    0.10 
 -16  -4   9    3.36    0.20 
 -14  -4   9    2.39    0.19 
 -12  -4   9    9.54    0.33 
 -10  -4   9    3.07    0.19 
  -8  -4   9    3.67    0.14 
  -6  -4   9    8.75    0.22 
  -4  -4   9    5.31    0.18 
  -2  -4   9    1.40    0.15 
   0  -4   9    6.42    0.30 
   2  -4   9    0.78    0.13 
   4  -4   9    2.08    0.21 
   6  -4   9    0.42    0.12 
   8  -4   9    2.87    0.26 
 -25  -3   9    5.55    0.27 
 -23  -3   9    1.19    0.14 
 -21  -3   9    1.02    0.13 
 -19  -3   9    0.35    0.08 
 -17  -3   9    0.90    0.12 
 -15  -3   9    6.13    0.25 
 -13  -3   9    2.99    0.17 
 -11  -3   9   13.60    0.28 
  -9  -3   9   12.82    0.27 
  -7  -3   9    2.96    0.13 
  -5  -3   9    9.34    0.34 
  -3  -3   9    3.64    0.21 
  -1  -3   9    2.74    0.22 
   1  -3   9    2.62    0.21 
   3  -3   9    2.32    0.20 
   5  -3   9    0.37    0.10 
   7  -3   9    4.13    0.26 
   9  -3   9    9.78    0.41 
 -26  -2   9    4.73    0.25 
 -24  -2   9    0.90    0.13 
 -22  -2   9    0.57    0.10 
 -20  -2   9    2.69    0.17 
 -18  -2   9    0.83    0.10 
 -16  -2   9    7.40    0.26 
 -14  -2   9    9.29    0.22 
 -12  -2   9   22.32    0.38 
 -10  -2   9   14.56    0.43 
  -8  -2   9    2.98    0.19 
  -6  -2   9    9.78    0.35 
  -4  -2   9    2.76    0.18 
  -2  -2   9    2.41    0.20 
   0  -2   9    2.15    0.19 
   2  -2   9    1.21    0.15 
   4  -2   9    0.13    0.07 
   6  -2   9    5.10    0.27 
   8  -2   9    7.07    0.33 
  10  -2   9    9.01    0.39 
 -27  -1   9    1.33    0.16 
 -25  -1   9    0.43    0.10 
 -23  -1   9    0.90    0.12 
 -21  -1   9    1.94    0.16 
 -19  -1   9    0.98    0.11 
 -17  -1   9    3.59    0.13 
 -15  -1   9    1.01    0.08 
 -13  -1   9   16.10    0.45 
 -11  -1   9    8.83    0.32 
  -9  -1   9    0.75    0.12 
  -7  -1   9    3.64    0.21 
  -5  -1   9   30.96    0.76 
  -3  -1   9    3.54    0.21 
  -1  -1   9    1.76    0.17 
   1  -1   9   -0.03    0.06 
   3  -1   9    6.26    0.30 
   5  -1   9    2.86    0.23 
   7  -1   9    2.47    0.22 
   9  -1   9    2.23    0.22 
  11  -1   9    9.10    0.39 
 -26   0   9    0.52    0.10 
 -24   0   9    4.40    0.22 
 -22   0   9    2.20    0.17 
 -20   0   9    5.29    0.16 
 -18   0   9    6.39    0.17 
 -16   0   9   14.71    0.43 
 -14   0   9    4.58    0.22 
 -12   0   9    0.31    0.09 
 -10   0   9   30.00    0.72 
  -8   0   9    0.05    0.07 
  -6   0   9    3.94    0.22 
  -4   0   9   13.93    0.44 
  -2   0   9   13.13    0.43 
   0   0   9    0.39    0.09 
   2   0   9    0.06    0.07 
   4   0   9    2.38    0.20 
   6   0   9    1.09    0.14 
   8   0   9    0.58    0.12 
  10   0   9    0.01    0.07 
  12   0   9    0.87    0.15 
 -27   1   9    1.01    0.13 
 -25   1   9    0.58    0.10 
 -23   1   9    0.84    0.11 
 -21   1   9    1.82    0.11 
 -19   1   9    0.98    0.13 
 -17   1   9    3.65    0.21 
 -15   1   9    0.90    0.13 
 -13   1   9   16.09    0.46 
 -11   1   9    8.92    0.32 
  -9   1   9    0.51    0.10 
  -7   1   9    3.65    0.21 
  -5   1   9   31.74    0.77 
  -3   1   9    2.98    0.20 
  -1   1   9    1.69    0.17 
   1   1   9    0.08    0.08 
   3   1   9    6.17    0.29 
   5   1   9    2.81    0.22 
   7   1   9    2.25    0.20 
   9   1   9    2.26    0.21 
  11   1   9    9.00    0.38 
 -26   2   9    5.09    0.24 
 -24   2   9    0.67    0.13 
 -22   2   9    0.43    0.11 
 -20   2   9    2.30    0.20 
 -18   2   9    0.87    0.13 
 -16   2   9    7.55    0.31 
 -14   2   9    9.41    0.34 
 -12   2   9   21.83    0.58 
 -10   2   9   14.38    0.44 
  -8   2   9    3.40    0.20 
  -6   2   9    9.74    0.35 
  -4   2   9    2.27    0.19 
  -2   2   9    2.26    0.20 
   0   2   9    2.02    0.18 
   2   2   9    1.30    0.15 
   4   2   9   -0.03    0.07 
   6   2   9    4.99    0.27 
   8   2   9    7.66    0.33 
  10   2   9    8.32    0.26 
 -25   3   9    5.54    0.30 
 -23   3   9    1.11    0.16 
 -21   3   9    0.92    0.14 
 -19   3   9    0.43    0.10 
 -17   3   9    0.83    0.13 
 -15   3   9    6.38    0.29 
 -13   3   9    2.76    0.21 
 -11   3   9   13.13    0.43 
  -9   3   9   12.35    0.41 
  -7   3   9    2.77    0.20 
  -5   3   9    9.58    0.35 
  -3   3   9    3.71    0.22 
  -1   3   9    2.82    0.15 
   1   3   9    2.74    0.15 
   3   3   9    2.30    0.14 
   5   3   9    0.32    0.07 
   7   3   9    4.11    0.18 
   9   3   9    9.18    0.39 
 -22   4   9    1.51    0.19 
 -20   4   9    4.62    0.27 
 -18   4   9    0.36    0.11 
 -16   4   9    3.50    0.23 
 -14   4   9    2.24    0.20 
 -12   4   9    9.68    0.37 
 -10   4   9    3.10    0.23 
  -8   4   9    3.72    0.22 
  -6   4   9    7.86    0.33 
  -4   4   9    5.41    0.18 
  -2   4   9    1.76    0.12 
   0   4   9    7.03    0.21 
   2   4   9    0.67    0.08 
   4   4   9    1.91    0.13 
   6   4   9    0.64    0.12 
   8   4   9    2.57    0.24 
 -19   5   9    2.61    0.24 
 -17   5   9    0.47    0.13 
 -15   5   9    0.15    0.09 
 -13   5   9    2.30    0.22 
 -11   5   9   11.66    0.42 
  -9   5   9    1.04    0.15 
  -7   5   9    1.73    0.18 
  -5   5   9    3.29    0.22 
  -3   5   9    0.88    0.13 
  -1   5   9    3.18    0.15 
   1   5   9    6.60    0.21 
   3   5   9    3.49    0.23 
   5   5   9    0.19    0.09 
 -14   6   9    1.10    0.17 
 -12   6   9   -0.06    0.08 
 -10   6   9    0.32    0.11 
  -8   6   9    2.21    0.21 
  -6   6   9    2.83    0.24 
  -4   6   9    2.80    0.24 
  -2   6   9    3.29    0.26 
 -15  -5  10    1.32    0.16 
 -13  -5  10    1.27    0.16 
 -11  -5  10    1.55    0.17 
  -9  -5  10    1.50    0.16 
  -5  -5  10    3.88    0.25 
  -3  -5  10    1.05    0.15 
  -1  -5  10    0.78    0.14 
 -20  -4  10    5.46    0.27 
 -18  -4  10    1.16    0.14 
 -16  -4  10    2.66    0.21 
 -14  -4  10    3.11    0.22 
 -12  -4  10    5.05    0.24 
  -8  -4  10    0.19    0.08 
  -6  -4  10    7.46    0.32 
  -4  -4  10    1.88    0.19 
  -2  -4  10    0.97    0.14 
   0  -4  10    1.57    0.18 
   2  -4  10    2.81    0.24 
   4  -4  10    0.95    0.16 
 -23  -3  10    2.54    0.21 
 -21  -3  10    1.02    0.13 
 -19  -3  10    3.98    0.22 
 -17  -3  10    0.21    0.07 
 -15  -3  10    2.69    0.19 
 -11  -3  10   12.54    0.41 
  -9  -3  10   19.82    0.56 
  -7  -3  10    4.74    0.25 
  -5  -3  10    8.81    0.35 
  -3  -3  10    2.91    0.23 
  -1  -3  10    1.18    0.15 
   1  -3  10    2.16    0.21 
   3  -3  10    2.53    0.23 
   5  -3  10    0.90    0.15 
 -24  -2  10    5.45    0.26 
 -22  -2  10    0.88    0.13 
 -20  -2  10    2.55    0.19 
 -18  -2  10    1.59    0.15 
 -14  -2  10   14.23    0.44 
 -12  -2  10    0.80    0.12 
 -10  -2  10   10.21    0.36 
  -8  -2  10    7.59    0.32 
  -6  -2  10    0.61    0.12 
  -4  -2  10    2.02    0.19 
  -2  -2  10    4.20    0.25 
   0  -2  10    1.90    0.19 
   2  -2  10    0.54    0.12 
   4  -2  10    2.22    0.22 
   6  -2  10    0.53    0.13 
   8  -2  10    1.01    0.17 
 -25  -1  10    1.56    0.17 
 -23  -1  10    2.99    0.19 
 -21  -1  10    1.11    0.12 
 -17  -1  10    2.79    0.20 
 -15  -1  10   22.55    0.60 
 -13  -1  10    7.46    0.30 
 -11  -1  10    2.08    0.18 
  -9  -1  10    0.11    0.08 
  -7  -1  10    3.62    0.22 
  -5  -1  10   12.07    0.41 
  -3  -1  10    3.63    0.23 
  -1  -1  10    6.22    0.29 
   1  -1  10    0.87    0.14 
   3  -1  10    2.02    0.20 
   5  -1  10    2.09    0.22 
   7  -1  10    1.06    0.17 
   9  -1  10    0.64    0.14 
 -18   0  10   12.39    0.41 
 -16   0  10    9.53    0.35 
 -14   0  10    0.03    0.07 
 -12   0  10   -0.05    0.07 
 -10   0  10    0.62    0.12 
  -8   0  10    0.22    0.09 
  -6   0  10    7.18    0.31 
  -4   0  10   10.25    0.38 
  -2   0  10    0.25    0.10 
   0   0  10   -0.07    0.07 
   2   0  10    0.04    0.08 
   4   0  10    0.10    0.08 
   6   0  10    0.41    0.11 
   8   0  10    2.83    0.24 
 -21   1  10    0.77    0.12 
 -19   1  10    0.98    0.14 
 -17   1  10    2.87    0.21 
 -15   1  10   23.53    0.62 
 -13   1  10    7.11    0.30 
 -11   1  10    2.13    0.19 
  -9   1  10    0.09    0.08 
  -7   1  10    3.76    0.23 
  -5   1  10   10.88    0.40 
  -3   1  10    3.80    0.24 
  -1   1  10    5.78    0.29 
   1   1  10    1.34    0.17 
   3   1  10    1.78    0.19 
   5   1  10    1.51    0.17 
   7   1  10    0.79    0.14 
   9   1  10    0.69    0.14 
 -24   2  10    5.22    0.28 
 -22   2  10    0.81    0.14 
 -20   2  10    2.16    0.20 
 -18   2  10    1.45    0.17 
 -16   2  10    1.64    0.17 
 -14   2  10   13.85    0.45 
 -12   2  10    0.81    0.13 
 -10   2  10    9.98    0.37 
  -8   2  10    7.96    0.33 
  -6   2  10    0.41    0.10 
  -4   2  10    1.80    0.18 
  -2   2  10    4.94    0.26 
   0   2  10    1.88    0.19 
   2   2  10    0.82    0.14 
   4   2  10    2.54    0.23 
   6   2  10    0.76    0.14 
   8   2  10    0.58    0.09 
 -23   3  10    2.16    0.22 
 -21   3  10    0.89    0.15 
 -19   3  10    4.20    0.26 
 -17   3  10    0.19    0.09 
 -15   3  10    2.48    0.22 
 -13   3  10   15.89    0.51 
 -11   3  10   13.20    0.44 
  -9   3  10   20.30    0.58 
  -7   3  10    4.58    0.25 
  -5   3  10    8.99    0.36 
  -3   3  10    2.81    0.22 
  -1   3  10    1.35    0.11 
   1   3  10    2.71    0.16 
   3   3  10    2.47    0.16 
   5   3  10    0.93    0.11 
   7   3  10    0.81    0.15 
 -20   4  10    5.22    0.30 
 -18   4  10    1.35    0.18 
 -16   4  10    2.71    0.23 
 -14   4  10    3.22    0.26 
 -12   4  10    4.57    0.27 
 -10   4  10    6.81    0.32 
  -8   4  10    0.35    0.10 
  -6   4  10    7.10    0.33 
  -4   4  10    1.55    0.18 
  -2   4  10    0.84    0.10 
   0   4  10    1.30    0.12 
   2   4  10    2.83    0.17 
   4   4  10    0.84    0.10 
 -15   5  10    1.13    0.17 
 -13   5  10    1.17    0.17 
 -11   5  10    1.46    0.19 
  -9   5  10    1.46    0.18 
  -7   5  10    3.88    0.25 
  -5   5  10    4.22    0.26 
  -3   5  10    1.12    0.16 
  -1   5  10    0.77    0.10 
  -8  -4  11    0.21    0.10 
  -6  -4  11    0.23    0.10 
  -4  -4  11    0.50    0.13 
  -2  -4  11    6.22    0.33 
 -11  -3  11    3.22    0.24 
  -9  -3  11    3.11    0.24 
  -7  -3  11    1.49    0.17 
  -5  -3  11    0.95    0.15 
  -3  -3  11    8.51    0.37 
  -1  -3  11    1.49    0.19 
   1  -3  11    0.78    0.15 
 -14  -2  11    0.97    0.14 
 -12  -2  11    6.33    0.30 
 -10  -2  11   10.32    0.39 
  -8  -2  11    4.14    0.25 
  -6  -2  11    8.99    0.37 
  -4  -2  11    1.73    0.19 
  -2  -2  11    8.05    0.35 
   0  -2  11    0.31    0.11 
   2  -2  11    0.81    0.15 
   4  -2  11    0.47    0.13 
 -17  -1  11    0.60    0.12 
 -15  -1  11    3.56    0.22 
 -13  -1  11    4.71    0.25 
 -11  -1  11    3.94    0.24 
  -9  -1  11    4.74    0.27 
  -7  -1  11    0.46    0.11 
  -5  -1  11    5.09    0.28 
  -3  -1  11    2.88    0.24 
  -1  -1  11   -0.09    0.07 
   1  -1  11    0.77    0.14 
   3  -1  11    0.65    0.14 
   5  -1  11    0.75    0.15 
 -18   0  11    0.31    0.10 
 -16   0  11    0.08    0.09 
 -14   0  11    1.07    0.15 
 -12   0  11    8.40    0.34 
 -10   0  11    1.96    0.19 
  -8   0  11   12.11    0.43 
  -6   0  11    0.00    0.08 
  -4   0  11    2.32    0.22 
  -2   0  11    0.20    0.10 
   0   0  11    0.80    0.14 
   2   0  11    6.79    0.34 
   4   0  11    3.05    0.27 
 -21   1  11    0.00    0.09 
 -19   1  11    0.41    0.11 
 -17   1  11    0.67    0.13 
 -15   1  11    3.46    0.22 
 -13   1  11    4.10    0.24 
 -11   1  11    3.84    0.24 
  -9   1  11    5.51    0.28 
  -7   1  11    0.52    0.12 
  -5   1  11    5.50    0.29 
  -3   1  11    2.51    0.23 
  -1   1  11    0.09    0.10 
   1   1  11    0.93    0.16 
   3   1  11    0.84    0.15 
   5   1  11    0.67    0.15 
 -20   2  11    0.02    0.09 
 -18   2  11    0.32    0.11 
 -16   2  11    1.83    0.19 
 -14   2  11    0.91    0.15 
 -12   2  11    6.58    0.31 
 -10   2  11   10.26    0.39 
  -8   2  11    4.15    0.25 
  -6   2  11    8.80    0.37 
  -4   2  11    1.41    0.17 
  -2   2  11    7.78    0.35 
   0   2  11    0.12    0.10 
   2   2  11    0.52    0.13 
   4   2  11    0.29    0.11 
 -19   3  11    1.69    0.20 
 -17   3  11    1.19    0.17 
 -15   3  11    1.28    0.17 
 -13   3  11    2.49    0.23 
 -11   3  11    3.32    0.26 
  -9   3  11    2.95    0.24 
  -7   3  11    1.49    0.18 
  -5   3  11    1.18    0.17 
  -3   3  11    8.51    0.25 
  -1   3  11    1.63    0.13 
   1   3  11    0.56    0.09 
 -16   4  11    3.30    0.28 
 -14   4  11   -0.04    0.09 
 -12   4  11    3.24    0.26 
 -10   4  11    4.27    0.28 
  -8   4  11    0.20    0.11 
  -6   4  11    0.35    0.12 
  -4   4  11    0.59    0.13 
  -2   4  11    6.63    0.23 
  -9  -3  12   19.56    0.61 
  -7  -3  12    6.04    0.32 
 -12  -2  12    0.46    0.13 
 -10  -2  12    9.69    0.40 
  -8  -2  12    8.43    0.37 
  -6  -2  12    1.28    0.18 
  -4  -2  12    1.27    0.18 
 -15  -1  12    2.61    0.22 
 -13  -1  12    2.22    0.21 
 -11  -1  12   12.32    0.44 
  -9  -1  12    0.22    0.11 
  -7  -1  12    0.87    0.15 
  -5  -1  12    2.42    0.23 
  -3  -1  12    1.03    0.17 
  -1  -1  12    2.37    0.24 
 -18   0  12    0.40    0.12 
 -16   0  12    4.72    0.27 
 -14   0  12    1.93    0.20 
 -12   0  12    4.26    0.26 
 -10   0  12    5.35    0.29 
  -8   0  12    0.30    0.11 
  -6   0  12    0.07    0.10 
  -4   0  12    0.01    0.10 
  -2   0  12    0.21    0.11 
 -17   1  12    0.03    0.09 
 -15   1  12    2.67    0.23 
 -13   1  12    2.00    0.20 
 -11   1  12   11.61    0.44 
  -9   1  12    0.32    0.12 
  -7   1  12    0.84    0.16 
  -5   1  12    2.47    0.24 
  -3   1  12    0.97    0.16 
  -1   1  12    2.29    0.24 
 -16   2  12    1.42    0.19 
 -14   2  12    0.48    0.13 
 -12   2  12    0.36    0.13 
 -10   2  12    8.79    0.38 
  -8   2  12    7.84    0.37 
  -6   2  12    1.26    0.18 
  -4   2  12    0.99    0.17 
 -11   3  12    3.39    0.27 
  -9   3  12   19.26    0.62 
  -7   3  12    5.02    0.32 
   0   0   0    0.00    0.00 
; 
_shelx_hkl_checksum    4241 
  
